# Supplementary material for: Co-translational assembly orchestrates competing biogenesis pathways
Source: Nat Commun. 2022 Mar 9;13:1224. doi: 10.1038/s41467-022-28878-5 (PMC8907234; doi:10.1038/s41467-022-28878-5)
Supplement: Supplementary file 4 — Source Data [file 41467_2022_28878_MOESM4_ESM.xlsx]

## Sheet: qPCR_Assays_in_wildtype
IP (Strep-Tactin purified bait)	target mRNA	treatment	replicate 1	replicate 2	replicate 3	replicate 4	replicate 5	replicate 6	Figure
Nup145C-StrepII	sec13	cycloheximde	1.259	1.349	0.831	0.737	0.751	0.691	Fig. 4a
Nup145C-StrepII	sec13	puromycin	1.139	1.048	0.962	0.822	1.395	0.908	Fig. 4a
Nup145C-StrepII	nup145	cycloheximde	1.683	1.561	1.188	0.909	0.662	0.548	Fig. 4a
Nup145C-StrepII	nup145	puromycin	1.538	0.863	0.935	0.862	1.085	0.844	Fig. 4a
Mtc5-StrepII	sec13	cycloheximde	1.828	1.033	0.768	0.642			Fig. 4a
Mtc5-StrepII	sec13	puromycin	1.115	1.033	0.756	0.705			Fig. 4a
Mtc5-StrepII	mtc5	cycloheximde	2.247	1.327	0.941	0.915			Fig. 4a
Mtc5-StrepII	mtc5	puromycin	1.434	1.062	1.015	0.946			Fig. 4a
Gle2-StrepII	gle2	cycloheximde	1.06	1.066	1.003	0.925			Fig. 2b
Gle2-StrepII	gle2	puromycin	1.007	did not pass QC	0.792	0.77			Fig. 2b
Gle2-StrepII	nup100	cycloheximde	0.867	1.303	0.754	1.075			Fig. 2b
Gle2-StrepII	nup100	puromycin	0.768	0.996	0.774	0.877			Fig. 2b
Gle2-StrepII	nup116	cycloheximde	109.043	100.525	100.883	109.122			Fig. 2b
Gle2-StrepII	nup116	puromycin	67.065	71.747	57.858	55.972			Fig. 2b
Gle2-StrepII	nup145	cycloheximde	0.856	1.316	0.953	1.193			Fig. 2b
Gle2-StrepII	nup145	puromycin	1.011	1.092	1.112	0.921			Fig. 2b
Nup100-StrepII	nup100	cycloheximde	1.758	1.615	1.028	1.328			Supplementary Fig. 3b
Nup100-StrepII	nup100	puromycin	1.93	2.028	1.267	1.641			Supplementary Fig. 3b
Nup100-StrepII	nup192	cycloheximde	1.157	1.221	1.283	0.756			Fig. 2c
Nup100-StrepII	nup192	puromycin	1.159	1.461	1.208	0.674			Fig. 2c
Nic96-StrepII	nup53	cycloheximde	1.234	1.063	1.118				Fig. 1d
Nic96-StrepII	nup53	puromycin	1.041	1.251	1.045				Fig. 1d
Nic96-StrepII	nup192	cycloheximde	1.053	1.104	1.063				Fig. 1d
Nic96-StrepII	nup192	puromycin	1.04	1.327	0.945				Fig. 1d
Nic96-StrepII	nsp1	cycloheximde	1.025	1.198	1.012	0.988	1.195	0.763	Supplementary Fig. 3a
Nic96-StrepII	nsp1	puromycin	1.04	1.121	1.044	0.9	1.098	0.963	Supplementary Fig. 3a
Nic96-StrepII	nup49	cycloheximde	1.442	0.983	0.864	0.851	1.049	1.018	Supplementary Fig. 3a
Nic96-StrepII	nup49	puromycin	1.018	1.361	1.009	0.947	1.045	1.081	Supplementary Fig. 3a
Nic96-StrepII	nup57	cycloheximde	0.866	1.105	0.909	0.89	1.07	0.796	Supplementary Fig. 3a
Nic96-StrepII	nup57	puromycin	0.751	did not pass QC	1.033	0.915	1.093	1.159	Supplementary Fig. 3a
Nic96-StrepII	nic96 (II)	cycloheximde	1.152	1.201	0.883	0.872	0.818	0.856	Fig. 1d
Nic96-StrepII	nic96 (II)	puromycin	0.799	1.296	1.35	0.941	0.674	0.696	Fig. 1d
Nup53-StrepII	nic96	cycloheximde	0.951	1.383	0.935	1.1	0.929		Fig. 1d
Nup53-StrepII	nic96	puromycin	1.101	1.331	0.883	1.05	1.003		Fig. 1d
Nup53-StrepII	nup53	cycloheximde	1.127	1.35	1.067	0.958	0.85		Supplementary Fig. 3b
Nup53-StrepII	nup53	puromycin	0.953	1.133	1.015	1.036	0.933		Supplementary Fig. 3b
Nup53-StrepII	nup157	cycloheximde	1.302	1.021	1.19				Fig. 1f
Nup53-StrepII	nup157	puromycin	1.275	1.766	1.191				Fig. 1f
Nup53-StrepII	nup170	cycloheximde	1.731	2.004	2.547	1.698	1.753		Fig. 1f
Nup53-StrepII	nup170	puromycin	1.3	1.259	1.583	1.229	1.44		Fig. 1f
Nup53-StrepII	nup192	cycloheximde	0.999	1.375	1.144				Fig. 1f
Nup53-StrepII	nup192	puromycin	1.136	1.331	1.139				Fig. 1f
Nup157-StrepII	nup53	cycloheximde	1.228	1.067	1.164	0.96			Fig. 1f
Nup157-StrepII	nup53	puromycin	1.127	0.839	1.039	0.82			Fig. 1f
Nup157-StrepII	nup100	cycloheximde	1.048	1.201	1.137	0.831			Fig. 2d
Nup157-StrepII	nup100	puromycin	1.084	1.046	1.006	0.864			Fig. 2d
Nup157-StrepII	nup116	cycloheximde	1.06	1.079	1.271	0.922			Fig. 2d
Nup157-StrepII	nup116	puromycin	1.054	0.986	1.357	0.833			Fig. 2d
Nup157-StrepII	nup145	cycloheximde	1.355	1.621	1.44	1.481			Fig. 2d
Nup157-StrepII	nup145	puromycin	0.996	1.272	1.197	1.229			Fig. 2d
Nup157-StrepII	nup157	cycloheximde	1.055	1.058	1.437	0.812			Supplementary Fig. 3b
Nup157-StrepII	nup157	puromycin	1.031	1.027	1.064	0.8			Supplementary Fig. 3b
Nup170-StrepII	nup53	cycloheximde	1.33	1.258	1.218	1.377			Fig. 1f
Nup170-StrepII	nup53	puromycin	1.181	0.97	1.054	1.169			Fig. 1f
Nup170-StrepII	nup100	cycloheximde	1.015	1.172	1.116	1.19			Fig. 2d
Nup170-StrepII	nup100	puromycin	1.056	1.18	1.05	0.974			Fig. 2d
Nup170-StrepII	nup116	cycloheximde	1.298	1.239	1.439	1.213			Fig. 2d
Nup170-StrepII	nup116	puromycin	1.378	1.265	1.593	1.557			Fig. 2d
Nup170-StrepII	nup145	cycloheximde	1.171	1.406	0.998	1.52			Fig. 2d
Nup170-StrepII	nup145	puromycin	1.015	1.238	0.892	1.595			Fig. 2d
Nup170-StrepII	nup170	cycloheximde	1.046	1.177	1.026	0.974			Supplementary Fig. 3b
Nup170-StrepII	nup170	puromycin	1.148	1.173	1.079	1.115			Supplementary Fig. 3b
Sec31-StrepII	sec13	cycloheximde	1.387	0.983	0.737	0.739	0.836	1.072	Fig. 4a
Sec31-StrepII	sec13	puromycin	1.111	0.883	0.77	0.785	0.847	0.653	Fig. 4a
Sec31-StrepII	sec31	cycloheximde	29.613	21.808	25.236	23.407	18.203	28.67	Fig. 4a
Sec31-StrepII	sec31	puromycin	15.614	10.47	10.901	19.109	14.653	15.054	Fig. 4a
Nup192-StrepII	nic96	cycloheximde	1.14	0.726	1.416	0.919	1.003		Fig. 1d
Nup192-StrepII	nic96	puromycin	1.107	1.061	1.041	1.79	0.813		Fig. 1d
Nup192-StrepII	nup53	cycloheximde	0.892	1.182	did not pass QC	1.094			Fig. 1f
Nup192-StrepII	nup53	puromycin	0.919	0.945	0.83	1.895			Fig. 1f
Nup192-StrepII	nup100	cycloheximde	1.084	1.067	1.241	1.058			Fig. 2c
Nup192-StrepII	nup100	puromycin	1.032	1.201	0.98	1.777			Fig. 2c
Nup192-StrepII	nup116	cycloheximde	1.01	1.157	0.889	1.223	0.765		Fig. 2c
Nup192-StrepII	nup116	puromycin	1.107	1.316	0.874	1.561	0.687		Fig. 2c
Nup192-StrepII	nup145	cycloheximde	0.812	0.989	1.164	1.104	0.855		Fig. 2c
Nup192-StrepII	nup145	puromycin	1.357	1.225	0.869	1.601	0.81		Fig. 2c
Nup192-StrepII	nup192	cycloheximde	0.948	1.042	0.978	1.074	0.976		Supplementary Fig. 3b
Nup192-StrepII	nup192	puromycin	0.98	1.104	0.802	1.425	0.815		Supplementary Fig. 3b
Nsp1-StrepII	nic96	cycloheximde	72.463	74.042	53.837	47.939	29.765	30.963	Fig. 1d
Nsp1-StrepII	nic96	puromycin	22.068	57.468	30.003	27.966	13.662	16.094	Fig. 1d
Nsp1-StrepII	nup57	cycloheximde	18.318	18.18	11.169	13.603			Fig. 5b
Nsp1-StrepII	nup57	puromycin	6.678	9.25	4.496	6.13			Fig. 5b
Nsp1-StrepII	nsp1	cycloheximde	1.281	0.821	0.71	1.017	0.664		Fig. 5b
Nsp1-StrepII	nsp1	puromycin	0.779	1.063	1.062	1.025	0.884		Fig. 5b
Nsp1-StrepII	nup49	cycloheximde	2.19	1.948	2.101	1.467	1.37		Fig. 5b
Nsp1-StrepII	nup49	puromycin	2.197	did not pass QC	1.46	1.568	1.089		Fig. 5b
Nup49-StrepII	nic96	cycloheximde	50.062	42.628	38.476	53.107	52.134	52.536	Fig. 1d
Nup49-StrepII	nic96	puromycin	34.707	20.898	33.048	30.201	16.889	21.257	Fig. 1d
Nup49-StrepII	nup57	cycloheximde	1.532	0.897	1.467	1.027	0.881		Fig. 5b
Nup49-StrepII	nup57	puromycin	1.013	1.158	1.224	0.975	1.074		Fig. 5b
Nup49-StrepII	nsp1	cycloheximde	1.373	0.0871	1.049	0.924	0.963		Fig. 5b
Nup49-StrepII	nsp1	puromycin	0.951	1.022	did not pass QC	1.112	0.959		Fig. 5b
Nup49-StrepII	nup49	cycloheximde	1.062	1.075	0.989	0.871	0.991		Fig. 5b
Nup49-StrepII	nup49	puromycin	0.944	1.11	did not pass QC	0.91	0.965		Fig. 5b
Nup57-StrepII	nic96	cycloheximde	43.605	31.023	28.552	30.334	24.661	33.446	Fig. 1d
Nup57-StrepII	nic96	puromycin	21.839	14.208	23.69	19.915	12.453	21.257	Fig. 1d
Nup57-StrepII	nup57	cycloheximde	1.637	1.131	1.69	1.17	0.898		Fig. 5b
Nup57-StrepII	nup57	puromycin	1.08	1.463	1.332	1.058	1.146		Fig. 5b
Nup57-StrepII	nsp1	cycloheximde	1.904	1.442	1.526	1.484	1.149		Fig. 5b
Nup57-StrepII	nsp1	puromycin	1.327	did not pass QC	1.317	1.339	1.189		Fig. 5b
Nup57-StrepII	nup49	cycloheximde	0.873	1.043	0.809	0.884	0.875		Fig. 5b
Nup57-StrepII	nup49	puromycin	0.799	did not pass QC	0.899	0.935	1.082		Fig. 5b
Nup82-StrepII	nsp1	cycloheximde	1.024	1.129	0.866	1.096	1.23		Fig. 5e
Nup82-StrepII	nsp1	puromycin	1.124	1.221	1.109	0.738	0.833		Fig. 5e
Nup82-StrepII	nup82	cycloheximde	1.068	1.105	0.662	1.145	1.184		Fig. 5e
Nup82-StrepII	nup82	puromycin	0.971	1.051	1.034	0.902	0.868		Fig. 5e
Nup82-StrepII	nup159	cycloheximde	1.042	0.944	0.903	1.065			Fig. 5e
Nup82-StrepII	nup159	puromycin	0.863	1.102	0.961	0.903			Fig. 5e
Nup82-StrepII	nup116	cycloheximde	0.968	0.983	0.91	0.75	0.678		Fig. 5e
Nup82-StrepII	nup116	puromycin	0.995	0.962	0.983	0.885	0.886		Fig. 5e
Nup159-StrepII	nsp1	cycloheximde	1.027	1.162	1.069	0.906	0.959		Fig. 5e
Nup159-StrepII	nsp1	puromycin	1.035	1.234	1.12	0.826	0.829		Fig. 5e
Nup159-StrepII	nup82	cycloheximde	1.872	1.73	1.816	1.512	1.898		Fig. 5e
Nup159-StrepII	nup82	puromycin	1.155	1.255	1.264	1.161	1.165		Fig. 5e
Nup159-StrepII	nup159	cycloheximde	0.857	0.849	0.789	0.653	0.709		Fig. 5e
Nup159-StrepII	nup159	puromycin	0.717	0.947	0.788	0.848	0.851		Fig. 5e
Nup159-StrepII	nup116	cycloheximde	0.785	1.166	0.908	0.657	0.897		Fig. 5e
Nup159-StrepII	nup116	puromycin	0.752	0.945	0.837	0.936	0.939		Fig. 5e
Nup116-StrepII	nup116	cycloheximde	0.573	0.8	0.899	0.764	0.626	0.555	Fig. 5e
Nup116-StrepII	nup116	puromycin	0.77	0.759	0.596	0.578	0.722	0.602	Fig. 5e
Nup116-StrepII	nup82	cycloheximde	1.961	2.107	1.5	2.089	2.266		Fig. 5e
Nup116-StrepII	nup82	puromycin	1.135	1.119	1.505	1.69	1.57		Fig. 5e
Nup116-StrepII	nup159	cycloheximde	1.002	0.87	0.903	0.862	0.722	0.838	Fig. 5e
Nup116-StrepII	nup159	puromycin	1.046	1.031	0.791	0.763	1.033	1.046	Fig. 5e
Nsp1-StrepII	nsp1 (II)	cycloheximde	0.939	0.853					Fig. 5e
Nsp1-StrepII	nsp1 (II)	puromycin	0.947	0.692					Fig. 5e
Nsp1-StrepII	nup82	cycloheximde	1.397	1.268	1.44	1.102	1.455	1.553	Fig. 5e
Nsp1-StrepII	nup82	puromycin	0.997	0.901	1.332	1.125	1.036	did not pass QC	Fig. 5e
Nsp1-StrepII	nup159	cycloheximde	1.138	did not pass QC	1.046	1.1	0.934	0.688	Fig. 5e
Nsp1-StrepII	nup159	puromycin	did not pass QC	0.894	1.04	0.856	1.145	did not pass QC	Fig. 5e
Sec13-StrepII	sec13	cycloheximde	1.319	1.094	1.055	1.119			Fig. 4a
Sec13-StrepII	sec13	puromycin	1.473	1.366	1.031	1.206			Fig. 4a
Sec13-StrepII	sec31	cycloheximde	36.296	38.125	39.691	27.766			Fig. 4a
Sec13-StrepII	sec31	puromycin	40.475	27.924	36.015	20.579			Fig. 4a
Sec13-StrepII	nup145	cycloheximde	1.391	1.365	0.982	0.96			Fig. 4a
Sec13-StrepII	nup145	puromycin	1.679	1.247	1.459	0.992			Fig. 4a
Sec13-StrepII	mtc5	cycloheximde	1.03	1.098	0.93	1.181			Fig. 4a
Sec13-StrepII	mtc5	puromycin	1.284	1.098	1.304	0.967			Fig. 4a
Seh1-StrepII	seh1	cycloheximde	0.856	0.889	0.875	0.842	0.936	0.849	Fig. 3b
Seh1-StrepII	seh1	puromycin	1.016	0.991	1.024	1.053	1.34	0.888	Fig. 3b
Seh1-StrepII	nup85	cycloheximde	6.737	4.545	4.969	4.849	10.207	7.191	Fig. 3b
Seh1-StrepII	nup85	puromycin	2.65	3.054	2.802	3.103	4.326	4.211	Fig. 3b
Seh1-StrepII	sea4	cycloheximde	0.97	1.222	1.096	0.854			Fig. 3b
Seh1-StrepII	sea4	puromycin	0.95	0.972	0.932	1.194			Fig. 3b
Nup85-StrepII	seh1	cycloheximde	1.143	1.03	1.123	1.005	1.047	1.062	Fig. 3b
Nup85-StrepII	seh1	puromycin	1.409	1.021	1.217	1.104	0.943	0.796	Fig. 3b
Nup85-StrepII	nup85	cycloheximde	0.942	0.996	1.125	0.938	1.31	0.884	Fig. 3b
Nup85-StrepII	nup85	puromycin	0.788	0.937	0.914	1.194	1.082	0.879	Fig. 3b
Fas1-StrepII	fas1	cycloheximde	1.809	1.928					Supplementary Fig. 2e
Fas1-StrepII	fas1	puromycin	1.527	1.644					Supplementary Fig. 2e
Fas1-StrepII	fas2	cycloheximde	79.727	81.249					Supplementary Fig. 2e
Fas1-StrepII	fas2	puromycin	25.742	42.035					Supplementary Fig. 2e
Fas2-StrepII	fas1	cycloheximde	0.721	1.186					Supplementary Fig. 2e
Fas2-StrepII	fas1	puromycin	0.862	1.449					Supplementary Fig. 2e
Fas2-StrepII	fas2	cycloheximde	1.282	2.233					Supplementary Fig. 2e
Fas2-StrepII	fas2	puromycin	0.985	2.119					Supplementary Fig. 2e
Gle2-StrepII	nup82	cycloheximde	2.078	2.276	2.247	2.563			Supplementary Fig. 3c
Gle2-StrepII	nup82	puromycin	1.435	1.034	1.299	1.294			Supplementary Fig. 3c

## Sheet: Fig.6b
Uncropped images of the growth experiments of nup57-Mutants
Number	Genotype
1	BY4741 (wildtype)
2	Nsp1-StrepII (Nup57(wildtype)
3	Nsp1-StrepII (Nup57(Dab)
4	Nsp1-StrepII (pRS316(empty))
5	Nsp1-StrepII (nup57::MX4; pRS316(Nup57))
6	Nsp1-StrepII (Nup57 CCS1(Nup82)FL; pRS316(Nup57))
7	Nsp1-StrepII (Nup57 CCS1(Nup82)truncated; pRS316(Nup57))

## Sheet: Fig.6d
qPCR results of Nsp1-StrepII RIP-qPCR in nup57-mutant background
IP	background	target mRNA	treatment	replicate 1	replicate 2	replicate 3	replicate 4	replicate 5
Nsp1-StrepII	wildtype (BY4741)	nup57	cycloheximde	5.822	5.227	6.919	6.346	6.132
Nsp1-StrepII	wildtype (BY4741)	nup57	puromycin	3.953	3.945	4.122	3.387	3.562
Nsp1-StrepII	wildtype (BY4741)	nic96	cycloheximde	27.013	26.156	42.376	38.909	27.465
Nsp1-StrepII	wildtype (BY4741)	nic96	puromycin	21.281	21.135	27.836	21.947	16.844
Nsp1-StrepII	wildtype (BY4741)	nup82	cycloheximde	1.202	1.109	1.494	1.394	1.013
Nsp1-StrepII	wildtype (BY4741)	nup82	puromycin	1.204	1.352	1.597	1.625	1.635
Nsp1-StrepII	nup57Dab	nup57	cycloheximde	5.585	5.129	5.182
Nsp1-StrepII	nup57Dab	nup57	puromycin	3.603	4.375	4.398
Nsp1-StrepII	nup57Dab	nic96	cycloheximde	32.832	28.362	45.657
Nsp1-StrepII	nup57Dab	nic96	puromycin	19.211	22.65	29.151
Nsp1-StrepII	nup57Dab	nup82	cycloheximde	1.31	1.117	2.162
Nsp1-StrepII	nup57Dab	nup82	puromycin	1.185	1.318	1.823
Nsp1-StrepII	nup57(CCS1[Nup82]FL)	nup57	cycloheximde	1.139	0.829	1.196
Nsp1-StrepII	nup57(CCS1[Nup82]FL)	nup57	puromycin	1.668	0.708	0.715
Nsp1-StrepII	nup57(CCS1[Nup82]FL)	nic96	cycloheximde	2.39	0.826	1.285
Nsp1-StrepII	nup57(CCS1[Nup82]FL)	nic96	puromycin	1.476	0.788	0.804
Nsp1-StrepII	nup57(CCS1[Nup82]FL)	nup82	cycloheximde	4.21	2.98	3.449
Nsp1-StrepII	nup57(CCS1[Nup82]FL)	nup82	puromycin	2.365	2	1.505
Nsp1-StrepII	nup57(CCS1[Nup82]truncated)	nup57	cycloheximde	1.002	0.953	1.226
Nsp1-StrepII	nup57(CCS1[Nup82]truncated)	nup57	puromycin	1.118	0.42	1.245
Nsp1-StrepII	nup57(CCS1[Nup82]truncated)	nic96	cycloheximde	1.057	0.901	1.311
Nsp1-StrepII	nup57(CCS1[Nup82]truncated)	nic96	puromycin	1.476	0.696	0.893
Nsp1-StrepII	nup57(CCS1[Nup82]truncated)	nup82	cycloheximde	4.165	3.446	4.082
Nsp1-StrepII	nup57(CCS1[Nup82]truncated)	nup82	puromycin	1.2	1.818	2.214

## Sheet: Supplementary Fig. 2a
Uncropped Western Blots presented in Supplementary Fig. 2a
Lane 1,3,5,7	Input (cleared lysate) for respective replicates
Lane 2,4,6,8	Affinity purified protein after pull down
Lane 9	Nup116-StrepII affinity purifed
M	Marker lane (Presicion Plus Protein All Blue Prestained Protein Standards (Biorad, Cat. No. 1610373))
All membranes depict Anti-StrepII Antibody Western Blots detected with an Anti-rabbit HRP antibody

## Sheet: Supplementary Fig. 2d
Uncropped Coomassie Stained SDS-PAGE gel in Supplementary Fig. 2d
Lane 1,3,5,7,9,11	Input (cleared lysate) for respective replicates
Lane 2,4,6,8,10,12	Affinity purified protein after pull down
M	Marker lane (Presicion Plus Protein All Blue Prestained Protein Standards (Biorad, Cat. No. 1610373))

## Sheet: Supplementary Fig. 4b
Polysome Profile of RNase I treated sample vs untreated sample (Supplementary Fig. 4b)
Note, that the measurement stats at 2,5 mL of retention volume due to the void of the instrument setup. The instrumental setup samples from top to bottom.
Retention Volume (mL)	without RNase I	with RNase I
0	10.0862	9.26134
0.0017	10.0862	9.26134
0.0033	10.0862	9.26134
0.005	10.0862	9.26134
0.0067	10.0862	9.26134
0.0083	10.0862	9.26134
0.01	10.0862	9.26134
0.0117	10.0862	9.26134
0.0133	10.0862	9.26134
0.015	10.0862	9.26134
0.0167	10.0862	9.26134
0.0183	10.0487	9.26134
0.02	10.0487	9.26134
0.0217	10.0487	9.26134
0.0233	10.0487	9.26134
0.025	10.0487	9.26134
0.0267	10.0487	9.26134
0.0283	10.0487	9.26134
0.03	10.0487	9.26134
0.0317	10.0487	9.26134
0.0333	10.0487	9.26134
0.035	10.0487	9.26134
0.0367	10.0487	9.26134
0.0383	10.0487	9.26134
0.04	10.0487	9.26134
0.0417	10.0487	9.26134
0.0433	10.0487	9.26134
0.045	10.0487	9.26134
0.0467	10.0487	9.26134
0.0483	10.0487	9.26134
0.05	10.0487	9.26134
0.0517	10.0487	9.26134
0.0533	10.0487	9.26134
0.055	10.0487	9.26134
0.0567	10.0487	9.26134
0.0583	10.0487	9.26134
0.06	10.0487	9.26134
0.0617	10.0487	9.26134
0.0633	10.0487	9.26134
0.065	10.0487	9.26134
0.0667	10.0487	9.26134
0.0683	10.0487	9.26134
0.07	10.0487	9.26134
0.0717	10.0487	9.26134
0.0733	10.0487	9.22385
0.075	10.0487	9.22385
0.0767	10.0487	9.22385
0.0783	10.0487	9.22385
0.08	10.0487	9.22385
0.0817	10.0487	9.22385
0.0833	10.0487	9.22385
0.085	10.0487	9.22385
0.0867	10.0862	9.22385
0.0883	10.0862	9.22385
0.09	10.0862	9.22385
0.0917	10.0862	9.22385
0.0933	10.0862	9.22385
0.095	10.0862	9.22385
0.0967	10.0862	9.22385
0.0983	10.0862	9.22385
0.1	10.0862	9.22385
0.1017	10.0862	9.22385
0.1033	10.0862	9.22385
0.105	10.0862	9.22385
0.1067	10.0862	9.22385
0.1083	10.0862	9.22385
0.11	10.0862	9.22385
0.1117	10.0862	9.22385
0.1133	10.0862	9.22385
0.115	10.0862	9.22385
0.1167	10.0862	9.22385
0.1183	10.0862	9.22385
0.12	10.0862	9.22385
0.1217	10.0862	9.22385
0.1233	10.0862	9.22385
0.125	10.0862	9.22385
0.1267	10.1237	9.22385
0.1283	10.1237	9.22385
0.13	10.1237	9.22385
0.1317	10.1237	9.22385
0.1333	10.1237	9.22385
0.135	10.1237	9.22385
0.1367	10.1237	9.22385
0.1383	10.1237	9.22385
0.14	10.1237	9.22385
0.1417	10.1237	9.22385
0.1433	10.1237	9.22385
0.145	10.1612	9.22385
0.1467	10.1612	9.22385
0.1483	10.1612	9.22385
0.15	10.1612	9.22385
0.1517	10.1612	9.22385
0.1533	10.1612	9.22385
0.155	10.1612	9.22385
0.1567	10.1612	9.22385
0.1583	10.1612	9.22385
0.16	10.1612	9.22385
0.1617	10.1612	9.22385
0.1633	10.1612	9.22385
0.165	10.1987	9.22385
0.1667	10.1987	9.22385
0.1683	10.1987	9.22385
0.17	10.1987	9.22385
0.1717	10.1987	9.22385
0.1733	10.1987	9.22385
0.175	10.1987	9.22385
0.1767	10.1987	9.22385
0.1783	10.1987	9.22385
0.18	10.1987	9.22385
0.1817	10.1987	9.22385
0.1833	10.1987	9.22385
0.185	10.2362	9.22385
0.1867	10.2362	9.22385
0.1883	10.2362	9.22385
0.19	10.2362	9.22385
0.1917	10.2362	9.22385
0.1933	10.2362	9.22385
0.195	10.2362	9.22385
0.1967	10.2362	9.22385
0.1983	10.2362	9.22385
0.2	10.2362	9.22385
0.2017	10.2737	9.22385
0.2033	10.2737	9.22385
0.205	10.2737	9.22385
0.2067	10.2737	9.22385
0.2083	10.2737	9.22385
0.21	10.2737	9.22385
0.2117	10.2737	9.22385
0.2133	10.2737	9.22385
0.215	10.2737	9.22385
0.2167	10.2737	9.22385
0.2183	10.3112	9.22385
0.22	10.3112	9.22385
0.2217	10.3112	9.22385
0.2233	10.3112	9.22385
0.225	10.3112	9.22385
0.2267	10.3112	9.18635
0.2283	10.3112	9.18635
0.23	10.3112	9.18635
0.2317	10.3112	9.18635
0.2333	10.3487	9.18635
0.235	10.3487	9.18635
0.2367	10.3487	9.18635
0.2383	10.3487	9.18635
0.24	10.3487	9.18635
0.2417	10.3487	9.18635
0.2433	10.3487	9.18635
0.245	10.3487	9.18635
0.2467	10.3862	9.18635
0.2483	10.3862	9.18635
0.25	10.3862	9.18635
0.2517	10.3862	9.18635
0.2533	10.3862	9.18635
0.255	10.3862	9.18635
0.2567	10.3862	9.18635
0.2583	10.4237	9.18635
0.26	10.4237	9.18635
0.2617	10.4237	9.18635
0.2633	10.4237	9.18635
0.265	10.4237	9.18635
0.2667	10.4237	9.18635
0.2683	10.4237	9.18635
0.27	10.4237	9.18635
0.2717	10.4612	9.18635
0.2733	10.4612	9.18635
0.275	10.4612	9.18635
0.2767	10.4612	9.18635
0.2783	10.4612	9.18635
0.28	10.4612	9.18635
0.2817	10.4612	9.18635
0.2833	10.4612	9.18635
0.285	10.4987	9.18635
0.2867	10.4987	9.18635
0.2883	10.4987	9.18635
0.29	10.4987	9.18635
0.2917	10.4987	9.18635
0.2933	10.4987	9.18635
0.295	10.4987	9.18635
0.2967	10.5362	9.18635
0.2983	10.5362	9.18635
0.3	10.5362	9.18635
0.3017	10.5362	9.18635
0.3033	10.5362	9.18635
0.305	10.5362	9.18635
0.3067	10.5362	9.18635
0.3083	10.5737	9.18635
0.31	10.5737	9.18635
0.3117	10.5737	9.18635
0.3133	10.5737	9.18635
0.315	10.5737	9.18635
0.3167	10.5737	9.18635
0.3183	10.5737	9.18635
0.32	10.5737	9.18635
0.3217	10.6112	9.18635
0.3233	10.6112	9.18635
0.325	10.6112	9.18635
0.3267	10.6112	9.18635
0.3283	10.6112	9.18635
0.33	10.6112	9.18635
0.3317	10.6112	9.18635
0.3333	10.6487	9.18635
0.335	10.6487	9.18635
0.3367	10.6487	9.18635
0.3383	10.6487	9.18635
0.34	10.6487	9.18635
0.3417	10.6487	9.18635
0.3433	10.6487	9.18635
0.345	10.6862	9.18635
0.3467	10.6862	9.18635
0.3483	10.6862	9.18635
0.35	10.6862	9.18635
0.3517	10.6862	9.18635
0.3533	10.6862	9.18635
0.355	10.6862	9.18635
0.3567	10.7237	9.18635
0.3583	10.7237	9.18635
0.36	10.7237	9.18635
0.3617	10.7237	9.18635
0.3633	10.7237	9.18635
0.365	10.7237	9.18635
0.3667	10.7237	9.18635
0.3683	10.7237	9.18635
0.37	10.7237	9.18635
0.3717	10.7612	9.18635
0.3733	10.7612	9.18635
0.375	10.7612	9.18635
0.3767	10.7612	9.18635
0.3783	10.7612	9.18635
0.38	10.7612	9.18635
0.3817	10.7612	9.18635
0.3833	10.7987	9.18635
0.385	10.7987	9.18635
0.3867	10.7987	9.18635
0.3883	10.7987	9.18635
0.39	10.7987	9.18635
0.3917	10.7987	9.18635
0.3933	10.7987	9.18635
0.395	10.7987	9.18635
0.3967	10.8361	9.18635
0.3983	10.8361	9.18635
0.4	10.8361	9.18635
0.4017	10.8361	9.18635
0.4033	10.8361	9.18635
0.405	10.8361	9.18635
0.4067	10.8361	9.18635
0.4083	10.8361	9.18635
0.41	10.8736	9.18635
0.4117	10.8736	9.18635
0.4133	10.8736	9.18635
0.415	10.8736	9.18635
0.4167	10.8736	9.18635
0.4183	10.8736	9.18635
0.42	10.8736	9.18635
0.4217	10.8736	9.18635
0.4233	10.9111	9.18635
0.425	10.9111	9.18635
0.4267	10.9111	9.18635
0.4283	10.9111	9.18635
0.43	10.9111	9.18635
0.4317	10.9111	9.18635
0.4333	10.9111	9.18635
0.435	10.9111	9.18635
0.4367	10.9111	9.18635
0.4383	10.9111	9.18635
0.44	10.9486	9.18635
0.4417	10.9486	9.18635
0.4433	10.9486	9.18635
0.445	10.9486	9.18635
0.4467	10.9486	9.18635
0.4483	10.9486	9.18635
0.45	10.9486	9.18635
0.4517	10.9486	9.18635
0.4533	10.9486	9.18635
0.455	10.9486	9.18635
0.4567	10.9486	9.18635
0.4583	10.9486	9.18635
0.46	10.9486	9.18635
0.4617	10.9861	9.18635
0.4633	10.9861	9.18635
0.465	10.9861	9.18635
0.4667	10.9861	9.18635
0.4683	10.9861	9.18635
0.47	10.9861	9.18635
0.4717	10.9861	9.18635
0.4733	10.9861	9.18635
0.475	10.9861	9.18635
0.4767	10.9861	9.18635
0.4783	10.9861	9.18635
0.48	10.9861	9.18635
0.4817	10.9861	9.18635
0.4833	10.9861	9.18635
0.485	10.9861	9.18635
0.4867	10.9861	9.18635
0.4883	10.9861	9.22385
0.49	10.9861	9.22385
0.4917	10.9486	9.22385
0.4933	10.9486	9.22385
0.495	10.9111	9.22385
0.4967	10.8736	9.22385
0.4983	10.8736	9.22385
0.5	10.8361	9.22385
0.5017	10.7987	9.26134
0.5033	10.7612	9.26134
0.505	10.7612	9.26134
0.5067	10.7237	9.26134
0.5083	10.6862	9.26134
0.51	10.6487	9.26134
0.5117	10.6487	9.26134
0.5133	10.6112	9.26134
0.515	10.5737	9.26134
0.5167	10.5737	9.26134
0.5183	10.5362	9.26134
0.52	10.5362	9.26134
0.5217	10.4987	9.26134
0.5233	10.4987	9.26134
0.525	10.4612	9.26134
0.5267	10.4612	9.26134
0.5283	10.4612	9.26134
0.53	10.4237	9.26134
0.5317	10.4237	9.26134
0.5333	10.4237	9.26134
0.535	10.4237	9.26134
0.5367	10.4237	9.26134
0.5383	10.3862	9.26134
0.54	10.3862	9.26134
0.5417	10.3862	9.26134
0.5433	10.3862	9.26134
0.545	10.3862	9.26134
0.5467	10.3862	9.26134
0.5483	10.3862	9.26134
0.55	10.3862	9.26134
0.5517	10.3862	9.26134
0.5533	10.3862	9.26134
0.555	10.3862	9.26134
0.5567	10.3862	9.26134
0.5583	10.3862	9.26134
0.56	10.3862	9.26134
0.5617	10.3862	9.26134
0.5633	10.3862	9.26134
0.565	10.3862	9.26134
0.5667	10.3862	9.26134
0.5683	10.3862	9.26134
0.57	10.3862	9.26134
0.5717	10.3862	9.26134
0.5733	10.3862	9.26134
0.575	10.3862	9.26134
0.5767	10.3862	9.26134
0.5783	10.3862	9.26134
0.58	10.3862	9.26134
0.5817	10.3862	9.26134
0.5833	10.3862	9.26134
0.585	10.3862	9.26134
0.5867	10.3862	9.26134
0.5883	10.4237	9.26134
0.59	10.4237	9.26134
0.5917	10.4237	9.26134
0.5933	10.4237	9.26134
0.595	10.4237	9.26134
0.5967	10.4237	9.26134
0.5983	10.4237	9.26134
0.6	10.4237	9.26134
0.6017	10.4237	9.26134
0.6033	10.4237	9.26134
0.605	10.4237	9.26134
0.6067	10.4237	9.26134
0.6083	10.4237	9.26134
0.61	10.4237	9.26134
0.6117	10.4237	9.26134
0.6133	10.4237	9.26134
0.615	10.4237	9.26134
0.6167	10.4237	9.26134
0.6183	10.4237	9.26134
0.62	10.4237	9.26134
0.6217	10.4237	9.26134
0.6233	10.4237	9.26134
0.625	10.4237	9.26134
0.6267	10.4237	9.26134
0.6283	10.4237	9.26134
0.63	10.4237	9.26134
0.6317	10.4237	9.26134
0.6333	10.4237	9.26134
0.635	10.4237	9.26134
0.6367	10.4237	9.26134
0.6383	10.4237	9.26134
0.64	10.4237	9.26134
0.6417	10.4237	9.26134
0.6433	10.4237	9.26134
0.645	10.4237	9.26134
0.6467	10.4237	9.26134
0.6483	10.4237	9.26134
0.65	10.4237	9.26134
0.6517	10.4237	9.26134
0.6533	10.4237	9.26134
0.655	10.4237	9.26134
0.6567	10.4237	9.26134
0.6583	10.4237	9.26134
0.66	10.4237	9.26134
0.6617	10.3862	9.26134
0.6633	10.3862	9.26134
0.665	10.3862	9.26134
0.6667	10.3862	9.26134
0.6683	10.3862	9.26134
0.67	10.3862	9.26134
0.6717	10.3862	9.26134
0.6733	10.3862	9.26134
0.675	10.3862	9.26134
0.6767	10.3862	9.26134
0.6783	10.3862	9.26134
0.68	10.3862	9.26134
0.6817	10.3487	9.26134
0.6833	10.3487	9.26134
0.685	10.3487	9.26134
0.6867	10.3487	9.26134
0.6883	10.3487	9.26134
0.69	10.3487	9.26134
0.6917	10.3487	9.26134
0.6933	10.3487	9.26134
0.695	10.3487	9.26134
0.6967	10.3487	9.26134
0.6983	10.3487	9.26134
0.7	10.3487	9.29884
0.7017	10.3487	9.29884
0.7033	10.3862	9.29884
0.705	10.3862	9.29884
0.7067	10.3862	9.29884
0.7083	10.3862	9.29884
0.71	10.3862	9.29884
0.7117	10.3862	9.29884
0.7133	10.3862	9.29884
0.715	10.3862	9.29884
0.7167	10.3862	9.29884
0.7183	10.3862	9.29884
0.72	10.3862	9.29884
0.7217	10.3862	9.29884
0.7233	10.3862	9.29884
0.725	10.3862	9.29884
0.7267	10.3862	9.29884
0.7283	10.3862	9.29884
0.73	10.3862	9.29884
0.7317	10.3862	9.29884
0.7333	10.3862	9.29884
0.735	10.3862	9.29884
0.7367	10.3862	9.29884
0.7383	10.3862	9.29884
0.74	10.3862	9.29884
0.7417	10.3862	9.29884
0.7433	10.3862	9.29884
0.745	10.3862	9.29884
0.7467	10.4237	9.29884
0.7483	10.4237	9.29884
0.75	10.4237	9.29884
0.7517	10.4237	9.29884
0.7533	10.4237	9.29884
0.755	10.4237	9.29884
0.7567	10.4237	9.29884
0.7583	10.4237	9.29884
0.76	10.4237	9.29884
0.7617	10.4237	9.29884
0.7633	10.4237	9.29884
0.765	10.4237	9.29884
0.7667	10.4237	9.29884
0.7683	10.4237	9.29884
0.77	10.4237	9.29884
0.7717	10.4237	9.29884
0.7733	10.4237	9.29884
0.775	10.4237	9.29884
0.7767	10.4237	9.29884
0.7783	10.4237	9.29884
0.78	10.4237	9.29884
0.7817	10.4237	9.29884
0.7833	10.4237	9.29884
0.785	10.4237	9.29884
0.7867	10.4612	9.33633
0.7883	10.4612	9.33633
0.79	10.4612	9.33633
0.7917	10.4612	9.33633
0.7933	10.4612	9.33633
0.795	10.4612	9.33633
0.7967	10.4612	9.33633
0.7983	10.4612	9.33633
0.8	10.4612	9.33633
0.8017	10.4612	9.33633
0.8033	10.4612	9.33633
0.805	10.4612	9.33633
0.8067	10.4612	9.33633
0.8083	10.4612	9.33633
0.81	10.4612	9.33633
0.8117	10.4612	9.33633
0.8133	10.4612	9.33633
0.815	10.4612	9.33633
0.8167	10.4612	9.33633
0.8183	10.4612	9.33633
0.82	10.4612	9.33633
0.8217	10.4987	9.33633
0.8233	10.4987	9.33633
0.825	10.4987	9.33633
0.8267	10.4987	9.33633
0.8283	10.4987	9.33633
0.83	10.4987	9.33633
0.8317	10.4987	9.33633
0.8333	10.4987	9.33633
0.835	10.4987	9.33633
0.8367	10.4987	9.33633
0.8383	10.4987	9.33633
0.84	10.4987	9.33633
0.8417	10.4987	9.33633
0.8433	10.4987	9.33633
0.845	10.4987	9.33633
0.8467	10.4987	9.33633
0.8483	10.4987	9.33633
0.85	10.4987	9.33633
0.8517	10.4987	9.33633
0.8533	10.5362	9.33633
0.855	10.5362	9.33633
0.8567	10.5362	9.33633
0.8583	10.5362	9.33633
0.86	10.5362	9.33633
0.8617	10.5362	9.33633
0.8633	10.5362	9.33633
0.865	10.5362	9.33633
0.8667	10.5362	9.33633
0.8683	10.5362	9.33633
0.87	10.5362	9.33633
0.8717	10.5362	9.33633
0.8733	10.5362	9.33633
0.875	10.5362	9.33633
0.8767	10.5362	9.33633
0.8783	10.5737	9.33633
0.88	10.5737	9.33633
0.8817	10.5737	9.33633
0.8833	10.5737	9.33633
0.885	10.5737	9.33633
0.8867	10.5737	9.33633
0.8883	10.5737	9.33633
0.89	10.5737	9.33633
0.8917	10.5737	9.33633
0.8933	10.5737	9.33633
0.895	10.5737	9.33633
0.8967	10.5737	9.33633
0.8983	10.5737	9.33633
0.9	10.5737	9.33633
0.9017	10.5737	9.33633
0.9033	10.6112	9.33633
0.905	10.6112	9.33633
0.9067	10.6112	9.33633
0.9083	10.6112	9.33633
0.91	10.6112	9.33633
0.9117	10.6112	9.33633
0.9133	10.6112	9.33633
0.915	10.6112	9.33633
0.9167	10.6112	9.33633
0.9183	10.6112	9.33633
0.92	10.6112	9.33633
0.9217	10.6112	9.33633
0.9233	10.6112	9.33633
0.925	10.6112	9.33633
0.9267	10.6112	9.33633
0.9283	10.6112	9.33633
0.93	10.6112	9.33633
0.9317	10.6112	9.33633
0.9333	10.6112	9.33633
0.935	10.6112	9.33633
0.9367	10.6112	9.33633
0.9383	10.6112	9.33633
0.94	10.6112	9.33633
0.9417	10.6112	9.33633
0.9433	10.6487	9.33633
0.945	10.6487	9.33633
0.9467	10.6487	9.33633
0.9483	10.6487	9.33633
0.95	10.6487	9.33633
0.9517	10.6487	9.33633
0.9533	10.6487	9.33633
0.955	10.6487	9.33633
0.9567	10.6487	9.33633
0.9583	10.6487	9.33633
0.96	10.6487	9.33633
0.9617	10.6487	9.33633
0.9633	10.6487	9.33633
0.965	10.6487	9.33633
0.9667	10.6487	9.33633
0.9683	10.6487	9.33633
0.97	10.6487	9.33633
0.9717	10.6487	9.33633
0.9733	10.6487	9.33633
0.975	10.6487	9.33633
0.9767	10.6487	9.33633
0.9783	10.6487	9.33633
0.98	10.6487	9.33633
0.9817	10.6487	9.33633
0.9833	10.6487	9.33633
0.985	10.6487	9.33633
0.9867	10.6487	9.33633
0.9883	10.6487	9.33633
0.99	10.6862	9.33633
0.9917	10.6862	9.33633
0.9933	10.6862	9.33633
0.995	10.6862	9.33633
0.9967	10.6862	9.33633
0.9983	10.6862	9.33633
1	10.6862	9.33633
1.0017	10.6862	9.33633
1.0033	10.6862	9.33633
1.005	10.6862	9.33633
1.0067	10.6862	9.33633
1.0083	10.6862	9.33633
1.01	10.6862	9.33633
1.0117	10.6862	9.33633
1.0133	10.6862	9.33633
1.015	10.6862	9.33633
1.0167	10.6862	9.33633
1.0183	10.6862	9.33633
1.02	10.6862	9.33633
1.0217	10.6862	9.33633
1.0233	10.6862	9.33633
1.025	10.6862	9.33633
1.0267	10.6862	9.33633
1.0283	10.6862	9.33633
1.03	10.6862	9.33633
1.0317	10.6862	9.33633
1.0333	10.6862	9.33633
1.035	10.6862	9.33633
1.0367	10.6862	9.33633
1.0383	10.6862	9.33633
1.04	10.6862	9.33633
1.0417	10.6862	9.33633
1.0433	10.6862	9.33633
1.045	10.6862	9.33633
1.0467	10.6862	9.33633
1.0483	10.6862	9.33633
1.05	10.6862	9.33633
1.0517	10.6862	9.33633
1.0533	10.6862	9.33633
1.055	10.7237	9.33633
1.0567	10.7237	9.33633
1.0583	10.7237	9.33633
1.06	10.7237	9.33633
1.0617	10.7237	9.33633
1.0633	10.7237	9.33633
1.065	10.7237	9.33633
1.0667	10.7237	9.33633
1.0683	10.7237	9.33633
1.07	10.7237	9.33633
1.0717	10.7237	9.33633
1.0733	10.7237	9.33633
1.075	10.7237	9.33633
1.0767	10.7237	9.33633
1.0783	10.7237	9.33633
1.08	10.7237	9.33633
1.0817	10.7237	9.33633
1.0833	10.7237	9.33633
1.085	10.7237	9.33633
1.0867	10.7237	9.33633
1.0883	10.7237	9.33633
1.09	10.7237	9.33633
1.0917	10.7612	9.33633
1.0933	10.7612	9.33633
1.095	10.7612	9.33633
1.0967	10.7612	9.33633
1.0983	10.7612	9.33633
1.1	10.7612	9.33633
1.1017	10.7612	9.33633
1.1033	10.7612	9.33633
1.105	10.7612	9.33633
1.1067	10.7612	9.33633
1.1083	10.7612	9.33633
1.11	10.7612	9.33633
1.1117	10.7612	9.33633
1.1133	10.7987	9.33633
1.115	10.7987	9.33633
1.1167	10.7987	9.33633
1.1183	10.7987	9.33633
1.12	10.7987	9.33633
1.1217	10.7987	9.33633
1.1233	10.7987	9.33633
1.125	10.7987	9.33633
1.1267	10.7987	9.33633
1.1283	10.7987	9.33633
1.13	10.7987	9.33633
1.1317	10.7987	9.33633
1.1333	10.7987	9.33633
1.135	10.8361	9.33633
1.1367	10.8361	9.33633
1.1383	10.8361	9.33633
1.14	10.8361	9.33633
1.1417	10.8361	9.33633
1.1433	10.8361	9.33633
1.145	10.8361	9.33633
1.1467	10.8361	9.33633
1.1483	10.8361	9.33633
1.15	10.8361	9.33633
1.1517	10.8361	9.33633
1.1533	10.8361	9.33633
1.155	10.8736	9.33633
1.1567	10.8736	9.33633
1.1583	10.8736	9.33633
1.16	10.8736	9.33633
1.1617	10.8736	9.33633
1.1633	10.8736	9.33633
1.165	10.8736	9.33633
1.1667	10.8736	9.33633
1.1683	10.8736	9.33633
1.17	10.8736	9.33633
1.1717	10.8736	9.33633
1.1733	10.8736	9.33633
1.175	10.8736	9.33633
1.1767	10.8736	9.33633
1.1783	10.9111	9.33633
1.18	10.9111	9.33633
1.1817	10.9111	9.33633
1.1833	10.9111	9.33633
1.185	10.9111	9.33633
1.1867	10.9111	9.33633
1.1883	10.9111	9.33633
1.19	10.9111	9.33633
1.1917	10.9111	9.33633
1.1933	10.9111	9.33633
1.195	10.9111	9.33633
1.1967	10.9111	9.33633
1.1983	10.9111	9.33633
1.2	10.9111	9.33633
1.2017	10.9111	9.33633
1.2033	10.9111	9.33633
1.205	10.9486	9.33633
1.2067	10.9486	9.33633
1.2083	10.9486	9.33633
1.21	10.9486	9.33633
1.2117	10.9486	9.33633
1.2133	10.9486	9.33633
1.215	10.9486	9.33633
1.2167	10.9486	9.33633
1.2183	10.9486	9.33633
1.22	10.9486	9.33633
1.2217	10.9486	9.33633
1.2233	10.9486	9.33633
1.225	10.9486	9.33633
1.2267	10.9861	9.33633
1.2283	10.9861	9.33633
1.23	10.9861	9.33633
1.2317	10.9861	9.33633
1.2333	10.9861	9.33633
1.235	10.9861	9.33633
1.2367	10.9861	9.33633
1.2383	10.9861	9.33633
1.24	10.9861	9.33633
1.2417	10.9861	9.33633
1.2433	10.9861	9.33633
1.245	10.9861	9.33633
1.2467	10.9861	9.33633
1.2483	10.9861	9.33633
1.25	10.9861	9.33633
1.2517	11.0236	9.33633
1.2533	11.0236	9.33633
1.255	11.0236	9.33633
1.2567	11.0236	9.33633
1.2583	11.0236	9.33633
1.26	11.0236	9.33633
1.2617	11.0236	9.33633
1.2633	11.0236	9.33633
1.265	11.0236	9.33633
1.2667	11.0236	9.33633
1.2683	11.0236	9.33633
1.27	11.0236	9.33633
1.2717	11.0236	9.33633
1.2733	11.0236	9.33633
1.275	11.0236	9.33633
1.2767	11.0236	9.33633
1.2783	11.0236	9.33633
1.28	11.0236	9.33633
1.2817	11.0236	9.33633
1.2833	11.0236	9.33633
1.285	11.0236	9.33633
1.2867	11.0236	9.33633
1.2883	11.0236	9.33633
1.29	11.0236	9.33633
1.2917	11.0236	9.33633
1.2933	11.0236	9.33633
1.295	11.0236	9.33633
1.2967	11.0236	9.33633
1.2983	11.0611	9.33633
1.3	11.0611	9.33633
1.3017	11.0611	9.33633
1.3033	11.0611	9.33633
1.305	11.0611	9.33633
1.3067	11.0611	9.33633
1.3083	11.0611	9.33633
1.31	11.0611	9.33633
1.3117	11.0611	9.33633
1.3133	11.0611	9.33633
1.315	11.0611	9.33633
1.3167	11.0611	9.33633
1.3183	11.0611	9.33633
1.32	11.0611	9.33633
1.3217	11.0611	9.33633
1.3233	11.0611	9.33633
1.325	11.0611	9.33633
1.3267	11.0611	9.33633
1.3283	11.0611	9.33633
1.33	11.0611	9.33633
1.3317	11.0611	9.33633
1.3333	11.0611	9.33633
1.335	11.0611	9.33633
1.3367	11.0611	9.33633
1.3383	11.0611	9.33633
1.34	11.0611	9.33633
1.3417	11.0611	9.33633
1.3433	11.0611	9.33633
1.345	11.0611	9.33633
1.3467	11.0611	9.33633
1.3483	11.0611	9.33633
1.35	11.0611	9.33633
1.3517	11.0611	9.33633
1.3533	11.0611	9.33633
1.355	11.0611	9.33633
1.3567	11.0611	9.33633
1.3583	11.0611	9.33633
1.36	11.0611	9.33633
1.3617	11.0611	9.33633
1.3633	11.0611	9.33633
1.365	11.0611	9.33633
1.3667	11.0611	9.33633
1.3683	11.0611	9.33633
1.37	11.0611	9.33633
1.3717	11.0611	9.33633
1.3733	11.0611	9.33633
1.375	11.0611	9.33633
1.3767	11.0611	9.33633
1.3783	11.0611	9.33633
1.38	11.0611	9.33633
1.3817	11.0611	9.33633
1.3833	11.0986	9.33633
1.385	11.0986	9.33633
1.3867	11.0986	9.33633
1.3883	11.0986	9.33633
1.39	11.0986	9.33633
1.3917	11.0986	9.33633
1.3933	11.0986	9.33633
1.395	11.0986	9.33633
1.3967	11.0986	9.33633
1.3983	11.0986	9.33633
1.4	11.0986	9.33633
1.4017	11.0986	9.33633
1.4033	11.0986	9.33633
1.405	11.0986	9.33633
1.4067	11.0986	9.33633
1.4083	11.0986	9.33633
1.41	11.0986	9.33633
1.4117	11.0986	9.33633
1.4133	11.0986	9.33633
1.415	11.0986	9.33633
1.4167	11.0986	9.33633
1.4183	11.0986	9.33633
1.42	11.0986	9.33633
1.4217	11.0986	9.33633
1.4233	11.0986	9.33633
1.425	11.0986	9.33633
1.4267	11.0986	9.33633
1.4283	11.0986	9.33633
1.43	11.0986	9.33633
1.4317	11.0986	9.33633
1.4333	11.0986	9.33633
1.435	11.0986	9.33633
1.4367	11.0986	9.33633
1.4383	11.1361	9.33633
1.44	11.1361	9.33633
1.4417	11.1361	9.33633
1.4433	11.1361	9.33633
1.445	11.1361	9.33633
1.4467	11.1361	9.33633
1.4483	11.1361	9.33633
1.45	11.1361	9.33633
1.4517	11.1361	9.33633
1.4533	11.1361	9.33633
1.455	11.1361	9.33633
1.4567	11.1361	9.33633
1.4583	11.1361	9.33633
1.46	11.1361	9.33633
1.4617	11.1361	9.33633
1.4633	11.1361	9.33633
1.465	11.1361	9.33633
1.4667	11.1736	9.33633
1.4683	11.1736	9.33633
1.47	11.1736	9.33633
1.4717	11.1736	9.33633
1.4733	11.1736	9.33633
1.475	11.1736	9.33633
1.4767	11.1736	9.33633
1.4783	11.1736	9.33633
1.48	11.1736	9.33633
1.4817	11.1736	9.33633
1.4833	11.1736	9.33633
1.485	11.2111	9.33633
1.4867	11.2111	9.33633
1.4883	11.2111	9.33633
1.49	11.2111	9.33633
1.4917	11.2111	9.33633
1.4933	11.2111	9.33633
1.495	11.2111	9.33633
1.4967	11.2111	9.33633
1.4983	11.2111	9.33633
1.5	11.2111	9.33633
1.5017	11.2111	9.33633
1.5033	11.2486	9.33633
1.505	11.2486	9.33633
1.5067	11.2486	9.33633
1.5083	11.2486	9.33633
1.51	11.2486	9.33633
1.5117	11.2486	9.33633
1.5133	11.2486	9.33633
1.515	11.2486	9.33633
1.5167	11.2486	9.33633
1.5183	11.2486	9.33633
1.52	11.2486	9.33633
1.5217	11.2486	9.33633
1.5233	11.2486	9.33633
1.525	11.2486	9.33633
1.5267	11.2861	9.33633
1.5283	11.2861	9.33633
1.53	11.2861	9.33633
1.5317	11.2861	9.33633
1.5333	11.2861	9.33633
1.535	11.2861	9.33633
1.5367	11.2861	9.33633
1.5383	11.2861	9.33633
1.54	11.2861	9.33633
1.5417	11.2861	9.33633
1.5433	11.2861	9.33633
1.545	11.2861	9.33633
1.5467	11.2861	9.33633
1.5483	11.2861	9.33633
1.55	11.2861	9.33633
1.5517	11.2861	9.33633
1.5533	11.2861	9.33633
1.555	11.2861	9.33633
1.5567	11.3236	9.33633
1.5583	11.3236	9.33633
1.56	11.3236	9.33633
1.5617	11.3236	9.33633
1.5633	11.3236	9.33633
1.565	11.3236	9.33633
1.5667	11.3236	9.33633
1.5683	11.3236	9.33633
1.57	11.3236	9.33633
1.5717	11.3236	9.33633
1.5733	11.3236	9.33633
1.575	11.3236	9.33633
1.5767	11.3236	9.33633
1.5783	11.3236	9.33633
1.58	11.3236	9.33633
1.5817	11.3236	9.33633
1.5833	11.3236	9.33633
1.585	11.3236	9.33633
1.5867	11.3236	9.33633
1.5883	11.3611	9.33633
1.59	11.3611	9.33633
1.5917	11.3611	9.33633
1.5933	11.3611	9.33633
1.595	11.3611	9.33633
1.5967	11.3611	9.33633
1.5983	11.3611	9.33633
1.6	11.3611	9.33633
1.6017	11.3611	9.33633
1.6033	11.3611	9.33633
1.605	11.3611	9.33633
1.6067	11.3611	9.33633
1.6083	11.3611	9.33633
1.61	11.3611	9.33633
1.6117	11.3611	9.33633
1.6133	11.3611	9.33633
1.615	11.3611	9.33633
1.6167	11.3611	9.33633
1.6183	11.3611	9.33633
1.62	11.3611	9.33633
1.6217	11.3611	9.33633
1.6233	11.3611	9.33633
1.625	11.3611	9.33633
1.6267	11.3611	9.33633
1.6283	11.3611	9.33633
1.63	11.3611	9.33633
1.6317	11.3611	9.33633
1.6333	11.3611	9.33633
1.635	11.3611	9.33633
1.6367	11.3611	9.33633
1.6383	11.3611	9.33633
1.64	11.3611	9.33633
1.6417	11.3611	9.33633
1.6433	11.3986	9.33633
1.645	11.3986	9.33633
1.6467	11.3986	9.33633
1.6483	11.3986	9.33633
1.65	11.3986	9.33633
1.6517	11.3986	9.33633
1.6533	11.3986	9.33633
1.655	11.3986	9.33633
1.6567	11.3986	9.33633
1.6583	11.3986	9.33633
1.66	11.3986	9.33633
1.6617	11.3986	9.33633
1.6633	11.3986	9.33633
1.665	11.3986	9.33633
1.6667	11.3986	9.33633
1.6683	11.3986	9.33633
1.67	11.3986	9.33633
1.6717	11.3986	9.33633
1.6733	11.3986	9.33633
1.675	11.3986	9.33633
1.6767	11.4361	9.33633
1.6783	11.4361	9.33633
1.68	11.4361	9.33633
1.6817	11.4361	9.33633
1.6833	11.4361	9.33633
1.685	11.4361	9.33633
1.6867	11.4361	9.33633
1.6883	11.4361	9.33633
1.69	11.4361	9.33633
1.6917	11.4361	9.33633
1.6933	11.4361	9.33633
1.695	11.4361	9.33633
1.6967	11.4361	9.33633
1.6983	11.4361	9.33633
1.7	11.4361	9.33633
1.7017	11.4361	9.33633
1.7033	11.4361	9.33633
1.705	11.4361	9.33633
1.7067	11.4361	9.33633
1.7083	11.4361	9.33633
1.71	11.4736	9.33633
1.7117	11.4736	9.33633
1.7133	11.4736	9.33633
1.715	11.4736	9.33633
1.7167	11.4736	9.33633
1.7183	11.4736	9.33633
1.72	11.4736	9.33633
1.7217	11.4736	9.33633
1.7233	11.4736	9.33633
1.725	11.4736	9.33633
1.7267	11.4736	9.33633
1.7283	11.4736	9.33633
1.73	11.4736	9.33633
1.7317	11.4736	9.33633
1.7333	11.4736	9.33633
1.735	11.4736	9.33633
1.7367	11.4736	9.33633
1.7383	11.4736	9.33633
1.74	11.4736	9.33633
1.7417	11.4736	9.33633
1.7433	11.4736	9.33633
1.745	11.4736	9.33633
1.7467	11.4736	9.33633
1.7483	11.4736	9.33633
1.75	11.4736	9.33633
1.7517	11.4736	9.33633
1.7533	11.5111	9.33633
1.755	11.5111	9.33633
1.7567	11.5111	9.33633
1.7583	11.5111	9.33633
1.76	11.5111	9.33633
1.7617	11.5111	9.33633
1.7633	11.5111	9.33633
1.765	11.5111	9.33633
1.7667	11.5111	9.33633
1.7683	11.5111	9.33633
1.77	11.5111	9.33633
1.7717	11.5111	9.33633
1.7733	11.5111	9.33633
1.775	11.5111	9.33633
1.7767	11.5111	9.33633
1.7783	11.5111	9.33633
1.78	11.5111	9.33633
1.7817	11.5111	9.33633
1.7833	11.5111	9.33633
1.785	11.5111	9.33633
1.7867	11.5111	9.33633
1.7883	11.5111	9.33633
1.79	11.5111	9.33633
1.7917	11.5111	9.33633
1.7933	11.5111	9.33633
1.795	11.5111	9.33633
1.7967	11.5486	9.33633
1.7983	11.5486	9.33633
1.8	11.5486	9.33633
1.8017	11.5486	9.33633
1.8033	11.5486	9.33633
1.805	11.5486	9.33633
1.8067	11.5486	9.33633
1.8083	11.5486	9.33633
1.81	11.5486	9.33633
1.8117	11.5486	9.33633
1.8133	11.5486	9.33633
1.815	11.5486	9.33633
1.8167	11.5486	9.33633
1.8183	11.5486	9.33633
1.82	11.5486	9.33633
1.8217	11.5486	9.33633
1.8233	11.5486	9.33633
1.825	11.5486	9.33633
1.8267	11.5486	9.33633
1.8283	11.5486	9.33633
1.83	11.5486	9.33633
1.8317	11.5486	9.33633
1.8333	11.5486	9.33633
1.835	11.5486	9.33633
1.8367	11.5861	9.33633
1.8383	11.5861	9.33633
1.84	11.5861	9.33633
1.8417	11.5861	9.33633
1.8433	11.5861	9.33633
1.845	11.5861	9.33633
1.8467	11.5861	9.33633
1.8483	11.5861	9.33633
1.85	11.5861	9.33633
1.8517	11.5861	9.33633
1.8533	11.5861	9.33633
1.855	11.5861	9.33633
1.8567	11.5861	9.33633
1.8583	11.5861	9.33633
1.86	11.5861	9.33633
1.8617	11.5861	9.33633
1.8633	11.5861	9.33633
1.865	11.5861	9.33633
1.8667	11.6235	9.33633
1.8683	11.6235	9.33633
1.87	11.6235	9.33633
1.8717	11.6235	9.33633
1.8733	11.6235	9.33633
1.875	11.6235	9.33633
1.8767	11.6235	9.33633
1.8783	11.6235	9.33633
1.88	11.6235	9.33633
1.8817	11.6235	9.33633
1.8833	11.6235	9.33633
1.885	11.6235	9.33633
1.8867	11.6235	9.33633
1.8883	11.6235	9.33633
1.89	11.6235	9.33633
1.8917	11.6235	9.33633
1.8933	11.6235	9.33633
1.895	11.661	9.33633
1.8967	11.661	9.33633
1.8983	11.661	9.33633
1.9	11.661	9.33633
1.9017	11.661	9.33633
1.9033	11.661	9.33633
1.905	11.661	9.33633
1.9067	11.661	9.33633
1.9083	11.661	9.33633
1.91	11.661	9.33633
1.9117	11.661	9.33633
1.9133	11.661	9.33633
1.915	11.661	9.33633
1.9167	11.661	9.33633
1.9183	11.661	9.33633
1.92	11.6985	9.33633
1.9217	11.6985	9.33633
1.9233	11.6985	9.33633
1.925	11.6985	9.33633
1.9267	11.6985	9.33633
1.9283	11.6985	9.33633
1.93	11.6985	9.33633
1.9317	11.6985	9.33633
1.9333	11.6985	9.33633
1.935	11.6985	9.33633
1.9367	11.6985	9.33633
1.9383	11.6985	9.33633
1.94	11.736	9.33633
1.9417	11.736	9.33633
1.9433	11.736	9.33633
1.945	11.736	9.33633
1.9467	11.736	9.33633
1.9483	11.736	9.33633
1.95	11.736	9.33633
1.9517	11.736	9.33633
1.9533	11.736	9.33633
1.955	11.736	9.33633
1.9567	11.736	9.33633
1.9583	11.736	9.33633
1.96	11.736	9.33633
1.9617	11.7735	9.33633
1.9633	11.7735	9.33633
1.965	11.7735	9.33633
1.9667	11.7735	9.33633
1.9683	11.7735	9.33633
1.97	11.7735	9.33633
1.9717	11.7735	9.33633
1.9733	11.7735	9.33633
1.975	11.7735	9.33633
1.9767	11.811	9.33633
1.9783	11.811	9.33633
1.98	11.811	9.33633
1.9817	11.811	9.33633
1.9833	11.811	9.33633
1.985	11.811	9.33633
1.9867	11.811	9.33633
1.9883	11.811	9.33633
1.99	11.811	9.33633
1.9917	11.811	9.33633
1.9933	11.811	9.33633
1.995	11.811	9.33633
1.9967	11.8485	9.33633
1.9983	11.8485	9.33633
2	11.8485	9.33633
2.0017	11.8485	9.33633
2.0033	11.8485	9.33633
2.005	11.8485	9.33633
2.0067	11.8485	9.33633
2.0083	11.8485	9.33633
2.01	11.8485	9.33633
2.0117	11.8485	9.33633
2.0133	11.8485	9.33633
2.015	11.8485	9.33633
2.0167	11.8485	9.33633
2.0183	11.886	9.33633
2.02	11.886	9.33633
2.0217	11.886	9.33633
2.0233	11.886	9.33633
2.025	11.886	9.33633
2.0267	11.886	9.33633
2.0283	11.886	9.33633
2.03	11.886	9.33633
2.0317	11.886	9.33633
2.0333	11.886	9.33633
2.035	11.886	9.33633
2.0367	11.886	9.33633
2.0383	11.886	9.33633
2.04	11.886	9.33633
2.0417	11.886	9.33633
2.0433	11.886	9.33633
2.045	11.886	9.33633
2.0467	11.886	9.33633
2.0483	11.9235	9.33633
2.05	11.9235	9.33633
2.0517	11.886	9.33633
2.0533	11.886	9.33633
2.055	11.886	9.33633
2.0567	11.9235	9.33633
2.0583	11.9235	9.33633
2.06	11.9235	9.33633
2.0617	11.9235	9.33633
2.0633	11.9235	9.33633
2.065	11.9235	9.33633
2.0667	11.9235	9.33633
2.0683	11.9235	9.33633
2.07	11.9235	9.33633
2.0717	11.9235	9.33633
2.0733	11.9235	9.33633
2.075	11.9235	9.33633
2.0767	11.9235	9.33633
2.0783	11.9235	9.33633
2.08	11.9235	9.33633
2.0817	11.9235	9.33633
2.0833	11.9235	9.33633
2.085	11.9235	9.33633
2.0867	11.9235	9.33633
2.0883	11.9235	9.33633
2.09	11.9235	9.33633
2.0917	11.9235	9.33633
2.0933	11.9235	9.33633
2.095	11.9235	9.33633
2.0967	11.9235	9.33633
2.0983	11.9235	9.33633
2.1	11.9235	9.33633
2.1017	11.9235	9.33633
2.1033	11.9235	9.33633
2.105	11.9235	9.33633
2.1067	11.961	9.33633
2.1083	11.961	9.33633
2.11	11.961	9.33633
2.1117	11.961	9.33633
2.1133	11.961	9.33633
2.115	11.961	9.33633
2.1167	11.961	9.33633
2.1183	11.961	9.33633
2.12	11.961	9.33633
2.1217	11.961	9.33633
2.1233	11.961	9.33633
2.125	11.961	9.33633
2.1267	11.961	9.33633
2.1283	11.961	9.33633
2.13	11.961	9.33633
2.1317	11.961	9.33633
2.1333	11.961	9.33633
2.135	11.961	9.33633
2.1367	11.961	9.33633
2.1383	11.961	9.33633
2.14	11.961	9.33633
2.1417	11.961	9.33633
2.1433	11.961	9.33633
2.145	11.961	9.33633
2.1467	11.961	9.33633
2.1483	11.961	9.33633
2.15	11.961	9.33633
2.1517	11.9985	9.33633
2.1533	11.9985	9.33633
2.155	11.9985	9.33633
2.1567	11.9985	9.33633
2.1583	11.9985	9.33633
2.16	11.9985	9.33633
2.1617	11.9985	9.33633
2.1633	11.9985	9.33633
2.165	11.9985	9.33633
2.1667	11.9985	9.33633
2.1683	11.9985	9.33633
2.17	11.9985	9.33633
2.1717	11.9985	9.33633
2.1733	11.9985	9.33633
2.175	11.9985	9.33633
2.1767	11.9985	9.33633
2.1783	11.9985	9.33633
2.18	11.9985	9.33633
2.1817	11.9985	9.33633
2.1833	11.9985	9.33633
2.185	11.9985	9.33633
2.1867	11.9985	9.33633
2.1883	11.9985	9.33633
2.19	11.9985	9.33633
2.1917	11.9985	9.33633
2.1933	11.9985	9.33633
2.195	11.9985	9.33633
2.1967	11.9985	9.33633
2.1983	11.9985	9.33633
2.2	11.9985	9.33633
2.2017	11.9985	9.33633
2.2033	11.9985	9.33633
2.205	11.9985	9.33633
2.2067	11.9985	9.33633
2.2083	11.9985	9.33633
2.21	11.9985	9.33633
2.2117	11.9985	9.33633
2.2133	11.9985	9.33633
2.215	11.9985	9.33633
2.2167	11.9985	9.33633
2.2183	11.9985	9.33633
2.22	11.9985	9.33633
2.2217	11.9985	9.33633
2.2233	12.036	9.33633
2.225	12.036	9.33633
2.2267	12.036	9.33633
2.2283	12.036	9.33633
2.23	12.036	9.33633
2.2317	12.036	9.33633
2.2333	12.036	9.33633
2.235	12.036	9.33633
2.2367	12.036	9.33633
2.2383	12.036	9.33633
2.24	12.036	9.33633
2.2417	12.036	9.33633
2.2433	12.036	9.33633
2.245	12.036	9.33633
2.2467	12.036	9.33633
2.2483	12.036	9.33633
2.25	12.036	9.33633
2.2517	12.036	9.33633
2.2533	12.036	9.33633
2.255	12.036	9.33633
2.2567	12.036	9.33633
2.2583	12.036	9.33633
2.26	12.036	9.33633
2.2617	12.036	9.33633
2.2633	12.0735	9.33633
2.265	12.0735	9.33633
2.2667	12.0735	9.33633
2.2683	12.0735	9.33633
2.27	12.0735	9.33633
2.2717	12.0735	9.33633
2.2733	12.0735	9.37383
2.275	12.0735	9.37383
2.2767	12.0735	9.37383
2.2783	12.0735	9.37383
2.28	12.0735	9.37383
2.2817	12.0735	9.37383
2.2833	12.0735	9.37383
2.285	12.0735	9.37383
2.2867	12.0735	9.37383
2.2883	12.0735	9.37383
2.29	12.0735	9.37383
2.2917	12.0735	9.37383
2.2933	12.0735	9.37383
2.295	12.0735	9.37383
2.2967	12.0735	9.37383
2.2983	12.111	9.37383
2.3	12.111	9.37383
2.3017	12.111	9.37383
2.3033	12.111	9.37383
2.305	12.111	9.37383
2.3067	12.111	9.37383
2.3083	12.111	9.37383
2.31	12.111	9.37383
2.3117	12.111	9.37383
2.3133	12.111	9.37383
2.315	12.111	9.37383
2.3167	12.111	9.37383
2.3183	12.111	9.37383
2.32	12.111	9.37383
2.3217	12.1485	9.37383
2.3233	12.1485	9.37383
2.325	12.1485	9.37383
2.3267	12.1485	9.37383
2.3283	12.1485	9.37383
2.33	12.1485	9.37383
2.3317	12.1485	9.37383
2.3333	12.1485	9.37383
2.335	12.1485	9.37383
2.3367	12.1485	9.37383
2.3383	12.1485	9.37383
2.34	12.1485	9.37383
2.3417	12.186	9.37383
2.3433	12.186	9.37383
2.345	12.186	9.37383
2.3467	12.186	9.37383
2.3483	12.186	9.37383
2.35	12.186	9.37383
2.3517	12.186	9.37383
2.3533	12.186	9.37383
2.355	12.186	9.37383
2.3567	12.186	9.37383
2.3583	12.2235	9.37383
2.36	12.2235	9.37383
2.3617	12.2235	9.37383
2.3633	12.2235	9.37383
2.365	12.2235	9.37383
2.3667	12.2235	9.37383
2.3683	12.2235	9.37383
2.37	12.2235	9.37383
2.3717	12.2235	9.37383
2.3733	12.261	9.37383
2.375	12.261	9.37383
2.3767	12.261	9.37383
2.3783	12.261	9.37383
2.38	12.261	9.37383
2.3817	12.261	9.37383
2.3833	12.261	9.41132
2.385	12.261	9.41132
2.3867	12.261	9.41132
2.3883	12.261	9.41132
2.39	12.2985	9.41132
2.3917	12.2985	9.41132
2.3933	12.2985	9.41132
2.395	12.2985	9.41132
2.3967	12.2985	9.41132
2.3983	12.2985	9.41132
2.4	12.2985	9.41132
2.4017	12.336	9.41132
2.4033	12.336	9.41132
2.405	12.336	9.41132
2.4067	12.336	9.41132
2.4083	12.336	9.44882
2.41	12.336	9.44882
2.4117	12.3735	9.44882
2.4133	12.3735	9.44882
2.415	12.3735	9.44882
2.4167	12.3735	9.44882
2.4183	12.3735	9.44882
2.42	12.3735	9.44882
2.4217	12.3735	9.48631
2.4233	12.4109	9.48631
2.425	12.4109	9.48631
2.4267	12.4109	9.48631
2.4283	12.4109	9.48631
2.43	12.4109	9.48631
2.4317	12.4109	9.52381
2.4333	12.4484	9.52381
2.435	12.4484	9.52381
2.4367	12.4484	9.52381
2.4383	12.4484	9.52381
2.44	12.4484	9.56131
2.4417	12.4859	9.56131
2.4433	12.4859	9.56131
2.445	12.4859	9.5988
2.4467	12.4859	9.5988
2.4483	12.4859	9.5988
2.45	12.5234	9.5988
2.4517	12.5234	9.6363
2.4533	12.5234	9.6363
2.455	12.5234	9.6363
2.4567	12.5234	9.6363
2.4583	12.5609	9.67379
2.46	12.5609	9.67379
2.4617	12.5609	9.67379
2.4633	12.5609	9.71129
2.465	12.5984	9.71129
2.4667	12.5984	9.71129
2.4683	12.5984	9.74878
2.47	12.6359	9.74878
2.4717	12.6359	9.74878
2.4733	12.6359	9.78628
2.475	12.6734	9.78628
2.4767	12.6734	9.78628
2.4783	12.6734	9.82377
2.48	12.7109	9.82377
2.4817	12.7109	9.86127
2.4833	12.7109	9.86127
2.485	12.7484	9.86127
2.4867	12.7484	9.89876
2.4883	12.7859	9.89876
2.49	12.7859	9.93626
2.4917	12.8234	9.93626
2.4933	12.8234	9.93626
2.495	12.8609	9.93626
2.4967	12.8609	9.97375
2.4983	12.8984	9.97375
2.5	12.8984	9.97375
2.5017	12.9359	10.0113
2.5033	12.9359	10.0113
2.505	12.9734	10.0113
2.5067	12.9734	10.0113
2.5083	13.0109	10.0487
2.51	13.0109	10.0487
2.5117	13.0484	10.0487
2.5133	13.0859	10.0487
2.515	13.0859	10.0862
2.5167	13.1234	10.0862
2.5183	13.1234	10.0862
2.52	13.1609	10.1237
2.5217	13.1609	10.1237
2.5233	13.1983	10.1612
2.525	13.1983	10.1612
2.5267	13.2358	10.1987
2.5283	13.2358	10.1987
2.53	13.2358	10.2362
2.5317	13.2733	10.2362
2.5333	13.2733	10.2737
2.535	13.3108	10.3112
2.5367	13.3108	10.3112
2.5383	13.3108	10.3487
2.54	13.3108	10.3862
2.5417	13.3108	10.3862
2.5433	13.3483	10.4237
2.545	13.3483	10.4612
2.5467	13.3483	10.4987
2.5483	13.3483	10.5362
2.55	13.3483	10.5737
2.5517	13.3108	10.6112
2.5533	13.3108	10.6487
2.555	13.3108	10.6862
2.5567	13.3108	10.7237
2.5583	13.3108	10.7612
2.56	13.2733	10.8361
2.5617	13.2733	10.8736
2.5633	13.2733	10.9486
2.565	13.2358	10.9861
2.5667	13.2358	11.0611
2.5683	13.1983	11.0986
2.57	13.1983	11.1736
2.5717	13.1983	11.2486
2.5733	13.1983	11.3236
2.575	13.1983	11.3986
2.5767	13.1983	11.4736
2.5783	13.2358	11.5486
2.58	13.2358	11.661
2.5817	13.2733	11.736
2.5833	13.3108	11.8485
2.585	13.3483	11.961
2.5867	13.4233	12.0735
2.5883	13.4983	12.186
2.59	13.5733	12.336
2.5917	13.6483	12.4484
2.5933	13.7233	12.5984
2.595	13.7983	12.7859
2.5967	13.9108	12.9734
2.5983	14.0233	13.1609
2.6	14.1357	13.3858
2.6017	14.2482	13.6858
2.6033	14.3982	13.9857
2.605	14.5482	14.3607
2.6067	14.6982	14.8481
2.6083	14.8856	15.4481
2.61	15.0731	16.123
2.6117	15.2981	16.9854
2.6133	15.5231	17.9977
2.615	15.7855	19.1976
2.6167	16.0855	20.5099
2.6183	16.423	22.0098
2.62	16.7604	23.6595
2.6217	17.1354	25.3843
2.6233	17.5478	27.2216
2.625	17.9977	29.1339
2.6267	18.4477	31.0461
2.6283	18.8976	33.0334
2.63	19.3476	34.9831
2.6317	19.835	36.9329
2.6333	20.285	38.8077
2.635	20.7724	40.6824
2.6367	21.2223	42.4822
2.6383	21.6723	44.207
2.64	22.0847	45.8943
2.6417	22.4972	47.4691
2.6433	22.9096	49.0064
2.645	23.2846	50.4312
2.6467	23.6595	51.781
2.6483	23.997	53.0559
2.65	24.3345	54.2932
2.6517	24.6344	55.4181
2.6533	24.9344	56.4679
2.655	25.1969	57.4803
2.6567	25.4593	58.4177
2.6583	25.6843	59.2801
2.66	25.8718	60.105
2.6617	26.0592	60.8924
2.6633	26.2092	61.6048
2.665	26.3217	62.3172
2.6667	26.3967	62.9546
2.6683	26.4342	63.5921
2.67	26.3592	64.1545
2.6717	26.1717	64.7169
2.6733	25.9842	65.2418
2.675	25.7968	65.7668
2.6767	25.6093	66.2542
2.6783	25.5343	66.7042
2.68	25.5718	67.1541
2.6817	25.7593	67.5666
2.6833	26.0967	68.0165
2.685	26.6217	68.3915
2.6867	27.2591	68.8039
2.6883	28.084	69.1789
2.69	29.0214	69.5163
2.6917	30.0712	69.8913
2.6933	31.1961	70.2287
2.695	32.4334	70.5662
2.6967	33.7458	70.9036
2.6983	35.0581	71.2036
2.7	36.4079	71.541
2.7017	37.7953	71.841
2.7033	39.1826	72.141
2.705	40.5324	72.441
2.7067	41.8823	72.7409
2.7083	43.2321	73.0034
2.71	44.5819	73.3033
2.7117	45.8943	73.5658
2.7133	47.2066	73.8283
2.715	48.4814	74.0907
2.7167	49.7563	74.3532
2.7183	50.9561	74.6157
2.72	52.156	74.8406
2.7217	53.2808	75.1031
2.7233	54.4057	75.3281
2.725	55.4556	75.5905
2.7267	56.4679	75.8155
2.7283	57.4428	76.0405
2.73	58.3427	76.2655
2.7317	59.2426	76.4904
2.7333	60.0675	76.7154
2.735	60.8549	76.9404
2.7367	61.6048	77.1654
2.7383	62.3172	77.3903
2.74	62.9546	77.5778
2.7417	63.6296	77.8028
2.7433	64.2295	77.9903
2.745	64.7919	78.2152
2.7467	65.3543	78.4027
2.7483	65.8793	78.5902
2.75	66.3667	78.8152
2.7517	66.8541	79.0026
2.7533	67.3041	79.1901
2.755	67.754	79.3776
2.7567	68.1665	79.5651
2.7583	68.5789	79.7525
2.76	68.9539	79.94
2.7617	69.3288	80.1275
2.7633	69.7038	80.2775
2.765	70.0412	80.4649
2.7667	70.3787	80.6524
2.7683	70.7162	80.8399
2.77	71.0536	80.9899
2.7717	71.3536	81.1774
2.7733	71.6535	81.3273
2.775	71.9535	81.5148
2.7767	72.2535	81.6648
2.7783	72.5159	81.8523
2.78	72.8159	82.0023
2.7817	73.0784	82.1522
2.7833	73.3408	82.3397
2.785	73.6033	82.4897
2.7867	73.8658	82.6397
2.7883	74.1282	82.7896
2.79	74.3532	82.9396
2.7917	74.6157	83.1271
2.7933	74.8406	83.2396
2.795	75.0656	83.4271
2.7967	75.2906	83.5396
2.7983	75.5156	83.6895
2.8	75.7405	83.8395
2.8017	75.9655	83.9895
2.8033	76.1905	84.1395
2.805	76.4155	84.2895
2.8067	76.6029	84.4019
2.8083	76.8279	84.5519
2.81	77.0154	84.7019
2.8117	77.2028	84.8144
2.8133	77.4278	84.9644
2.815	77.6153	85.1144
2.8167	77.8028	85.2268
2.8183	77.9903	85.3768
2.82	78.1777	85.4893
2.8217	78.3652	85.6393
2.8233	78.5527	85.7518
2.825	78.7027	85.9018
2.8267	78.8901	86.0143
2.8283	79.0776	86.1642
2.83	79.2276	86.2767
2.8317	79.4151	86.3892
2.8333	79.5651	86.5392
2.835	79.7525	86.6517
2.8367	79.9025	86.7642
2.8383	80.0525	86.9141
2.84	80.24	87.0266
2.8417	80.3899	87.1391
2.8433	80.5399	87.2516
2.845	80.6899	87.3641
2.8467	80.8399	87.4766
2.8483	80.9899	87.6265
2.85	81.1398	87.739
2.8517	81.2898	87.8515
2.8533	81.4398	87.964
2.855	81.5898	88.0765
2.8567	81.7398	88.189
2.8583	81.8898	88.3015
2.86	82.0023	88.4139
2.8617	82.1522	88.5264
2.8633	82.3022	88.6389
2.865	82.4147	88.7514
2.8667	82.5647	88.8639
2.8683	82.6772	88.9389
2.87	82.8272	89.0514
2.8717	82.9396	89.1639
2.8733	83.0896	89.2763
2.875	83.2021	89.3888
2.8767	83.3521	89.4638
2.8783	83.4646	89.5763
2.88	83.577	89.6888
2.8817	83.727	89.7638
2.8833	83.8395	89.8763
2.885	83.952	89.9887
2.8867	84.0645	90.0637
2.8883	84.177	90.1762
2.89	84.2895	90.2887
2.8917	84.4019	90.3637
2.8933	84.5144	90.4762
2.895	84.6269	90.5512
2.8967	84.7394	90.6637
2.8983	84.8519	90.7762
2.9	84.9644	90.8511
2.9017	85.0769	90.9636
2.9033	85.1894	91.0386
2.905	85.3018	91.1511
2.9067	85.4143	91.2261
2.9083	85.4893	91.3386
2.91	85.6018	91.4136
2.9117	85.7143	91.5261
2.9133	85.8268	91.6011
2.915	85.9018	91.7135
2.9167	86.0143	91.7885
2.9183	86.0892	91.8635
2.92	86.2017	91.976
2.9217	86.3142	92.051
2.9233	86.3892	92.126
2.925	86.5017	92.2385
2.9267	86.5767	92.3135
2.9283	86.6892	92.3885
2.93	86.7642	92.4634
2.9317	86.8766	92.5384
2.9333	86.9516	92.6509
2.935	87.0266	92.7259
2.9367	87.1391	92.8009
2.9383	87.2141	92.8759
2.94	87.3266	92.9509
2.9417	87.4016	93.0259
2.9433	87.4766	93.1009
2.945	87.5891	93.1758
2.9467	87.664	93.2508
2.9483	87.739	93.3258
2.95	87.814	93.4008
2.9517	87.9265	93.4758
2.9533	88.0015	93.5508
2.955	88.0765	93.6258
2.9567	88.1515	93.7008
2.9583	88.2265	93.7758
2.96	88.3015	93.8508
2.9617	88.3765	93.8883
2.9633	88.4514	93.9633
2.965	88.5639	94.0383
2.9667	88.6389	94.1132
2.9683	88.7139	94.1507
2.97	88.7889	94.2257
2.9717	88.8639	94.3007
2.9733	88.9389	94.3757
2.975	88.9764	94.4132
2.9767	89.0514	94.4882
2.9783	89.1264	94.5632
2.98	89.2014	94.6007
2.9817	89.2763	94.6757
2.9833	89.3513	94.7132
2.985	89.4263	94.7882
2.9867	89.5013	94.8631
2.9883	89.5388	94.9006
2.99	89.6138	94.9756
2.9917	89.6888	95.0131
2.9933	89.7638	95.0881
2.995	89.8013	95.1256
2.9967	89.8763	95.2006
2.9983	89.9513	95.2381
3	90.0263	95.3131
3.0017	90.0637	95.3881
3.0033	90.1387	95.4256
3.005	90.1762	95.5006
3.0067	90.2512	95.5381
3.0083	90.3262	95.613
3.01	90.3637	95.6505
3.0117	90.4387	95.7255
3.0133	90.4762	95.763
3.015	90.5512	95.838
3.0167	90.5887	95.913
3.0183	90.6637	95.9505
3.02	90.7012	96.0255
3.0217	90.7762	96.063
3.0233	90.8136	96.138
3.025	90.8511	96.213
3.0267	90.9261	96.2505
3.0283	90.9636	96.3255
3.03	91.0386	96.3629
3.0317	91.0761	96.4379
3.0333	91.1136	96.4754
3.035	91.1886	96.5504
3.0367	91.2261	96.5879
3.0383	91.3011	96.6629
3.04	91.3386	96.7004
3.0417	91.3761	96.7754
3.0433	91.4511	96.8129
3.045	91.4886	96.8504
3.0467	91.5261	96.9254
3.0483	91.6011	96.9629
3.05	91.6385	97.0379
3.0517	91.676	97.0754
3.0533	91.751	97.1129
3.055	91.7885	97.1878
3.0567	91.826	97.2254
3.0583	91.901	97.2628
3.06	91.9385	97.3003
3.0617	91.976	97.3753
3.0633	92.0135	97.4128
3.065	92.0885	97.4503
3.0667	92.126	97.4878
3.0683	92.1635	97.5253
3.07	92.201	97.6003
3.0717	92.2385	97.6378
3.0733	92.3135	97.6753
3.075	92.351	97.7128
3.0767	92.3885	97.7503
3.0783	92.426	97.7878
3.08	92.4634	97.8628
3.0817	92.5009	97.9003
3.0833	92.5384	97.9378
3.085	92.5759	97.9753
3.0867	92.6134	98.0503
3.0883	92.6509	98.0877
3.09	92.6884	98.1252
3.0917	92.6884	98.1627
3.0933	92.7259	98.2002
3.095	92.7634	98.2752
3.0967	92.8009	98.3127
3.0983	92.8009	98.3502
3.1	92.8384	98.3877
3.1017	92.8759	98.4252
3.1033	92.8759	98.4627
3.105	92.9134	98.5377
3.1067	92.9509	98.5752
3.1083	92.9509	98.6127
3.11	92.9884	98.6502
3.1117	92.9884	98.6877
3.1133	93.0259	98.7252
3.115	93.0634	98.7627
3.1167	93.0634	98.8376
3.1183	93.1009	98.8751
3.12	93.1009	98.9126
3.1217	93.1384	98.9501
3.1233	93.1384	98.9876
3.125	93.1758	99.0251
3.1267	93.1758	99.0626
3.1283	93.2134	99.1376
3.13	93.2134	99.1751
3.1317	93.2508	99.2126
3.1333	93.2508	99.2501
3.135	93.2883	99.2876
3.1367	93.2883	99.3251
3.1383	93.2883	99.3626
3.14	93.3258	99.4001
3.1417	93.3258	99.4376
3.1433	93.3258	99.4751
3.145	93.3633	99.5126
3.1467	93.3633	99.5501
3.1483	93.3633	99.5875
3.15	93.3633	99.6251
3.1517	93.3633	99.6625
3.1533	93.3633	99.7
3.155	93.3633	99.7
3.1567	93.3633	99.7375
3.1583	93.3633	99.775
3.16	93.3633	99.8125
3.1617	93.3633	99.85
3.1633	93.3633	99.8875
3.165	93.3633	99.8875
3.1667	93.3633	99.925
3.1683	93.4008	99.9625
3.17	93.4008	100
3.1717	93.4008	100
3.1733	93.4008	100.037
3.175	93.4008	100.075
3.1767	93.4008	100.075
3.1783	93.4008	100.112
3.18	93.4008	100.15
3.1817	93.4008	100.15
3.1833	93.4008	100.188
3.185	93.4008	100.225
3.1867	93.4008	100.225
3.1883	93.4008	100.263
3.19	93.4008	100.263
3.1917	93.4008	100.3
3.1933	93.4008	100.338
3.195	93.4008	100.338
3.1967	93.4008	100.375
3.1983	93.4383	100.412
3.2	93.4383	100.412
3.2017	93.4383	100.45
3.2033	93.4383	100.45
3.205	93.4383	100.487
3.2067	93.4383	100.487
3.2083	93.4383	100.525
3.21	93.4383	100.525
3.2117	93.4383	100.562
3.2133	93.4383	100.6
3.215	93.4758	100.6
3.2167	93.4383	100.637
3.2183	93.4383	100.675
3.22	93.4383	100.712
3.2217	93.4383	100.712
3.2233	93.4383	100.75
3.225	93.4383	100.787
3.2267	93.4383	100.825
3.2283	93.4008	100.862
3.23	93.4008	100.9
3.2317	93.4008	100.9
3.2333	93.3633	100.937
3.235	93.3633	100.975
3.2367	93.3633	101.012
3.2383	93.3258	101.05
3.24	93.3258	101.087
3.2417	93.2883	101.125
3.2433	93.2883	101.162
3.245	93.2508	101.2
3.2467	93.2508	101.237
3.2483	93.2134	101.237
3.25	93.2134	101.275
3.2517	93.1758	101.312
3.2533	93.1384	101.35
3.255	93.1384	101.387
3.2567	93.1009	101.387
3.2583	93.1009	101.425
3.26	93.0634	101.462
3.2617	93.0634	101.462
3.2633	93.0259	101.5
3.265	93.0259	101.537
3.2667	93.0259	101.537
3.2683	92.9884	101.575
3.27	92.9884	101.612
3.2717	92.9884	101.612
3.2733	92.9884	101.65
3.275	92.9509	101.687
3.2767	92.9509	101.687
3.2783	92.9509	101.725
3.28	92.9134	101.762
3.2817	92.8759	101.762
3.2833	92.8759	101.8
3.285	92.8384	101.8
3.2867	92.8009	101.837
3.2883	92.7634	101.837
3.29	92.7259	101.875
3.2917	92.6884	101.875
3.2933	92.6509	101.912
3.295	92.5759	101.912
3.2967	92.5384	101.95
3.2983	92.5009	101.95
3.3	92.4634	101.95
3.3017	92.3885	101.987
3.3033	92.351	101.987
3.305	92.276	101.987
3.3067	92.2385	101.987
3.3083	92.201	101.987
3.31	92.126	101.987
3.3117	92.051	101.987
3.3133	92.0135	101.987
3.315	91.9385	101.987
3.3167	91.901	101.95
3.3183	91.826	101.95
3.32	91.7885	101.912
3.3217	91.7135	101.912
3.3233	91.6385	101.875
3.325	91.6011	101.875
3.3267	91.5261	101.837
[truncated: 8,575 more rows]

## Sheet: Supplementary Fig. 4c
Uncropped Western Blots presented in Supplementary Fig. 4c
Lane 1,3,5,7	Input (Ribosome-Nascent Chain Complexes (RNCs)) for respective replicates
Lane 2,4,6,8	Affinity purified protein from the RNC pool
M	Marker lane (Presicion Plus Protein All Blue Prestained Protein Standards (Biorad, Cat. No. 1610373))

## Sheet: Supplementary Fig. 6_Fas2
	Gene Name	Fold Change	log10_PValue
YDR340W	YDR340W	5.47769	11.9128
YER151C	UBP3	2.84312	11.0346
YIL082W-A	YIL082W-A	4.52651	10.9156
YOL013W-A	YOL013W-A	6.2678	10.8969
YIL080W	YIL080W	4.51368	10.741
YGR109W-B	YGR109W-B	4.43837	10.5171
YIL082W	YIL082W	4.12551	10.4839
YPL231W	FAS2	5.92826	10.7973
YBR083W	TEC1	3.39011	10.0389
YDR261W-B	YDR261W-B	4.9126	9.87153
YHR145C	YHR145C	5.5928	9.86223
YGL070C	RPB9	-1.83512	9.71956
YOR192C-B	YOR192C-B	4.91382	9.70917
YOR172W	YRM1	3.14179	9.66343
YOR343W-B	YOR343W-B	4.90549	9.59755
YBL100W-B	YBL100W-B	4.89366	9.58647
YDR034C-D	YDR034C-D	4.93907	9.57854
YLR410W-B	YLR410W-B	4.93839	9.5753
YNL284C-B	YNL284C-B	4.85201	9.62999
YCL021W-A	YCL021W-A	4.89098	9.57033
YGR109W-A	YGR109W-A	3.97003	9.52604
YLR035C-A	YLR035C-A	4.96037	9.56211
YGR161W-B	YGR161W-B	4.90806	9.47947
YFL002W-A	YFL002W-A	4.88746	9.47017
YDR210W-B	YDR210W-B	4.91564	9.466
YCL019W	YCL019W	4.88811	9.43234
YBL005W-B	YBL005W-B	4.86725	9.44297
YHR214C-B	YHR214C-B	4.72045	9.39181
YGR161C-D	YGR161C-D	4.69262	9.38439
YOL029C	YOL029C	4.50288	9.42638
YBR012W-B	YBR012W-B	4.6994	9.37028
YER160C	YER160C	4.70071	9.33618
YML045W	YML045W	4.71252	9.34062
YLR227W-B	YLR227W-B	4.71895	9.35061
YAR009C	YAR009C	4.92602	9.33288
YER138W-A	YER138W-A	6.14552	9.30789
YPR158W-B	YPR158W-B	4.68902	9.32435
YPR158C-D	YPR158C-D	4.71183	9.33887
YDR316W-B	YDR316W-B	4.70597	9.32175
YDR210C-D	YDR210C-D	4.68338	9.26074
YHL050C	YHL050C	3.42429	9.23057
YDR098C-B	YDR098C-B	4.678	9.25449
YGR038C-B	YGR038C-B	4.70543	9.23473
YJR029W	YJR029W	4.76809	9.23903
YOR142W-B	YOR142W-B	4.67999	9.22228
YNL284C-A	YNL284C-A	4.30929	9.21643
YNL054W-B	YNL054W-B	4.70638	9.19581
YDR261C-D	YDR261C-D	4.7379	9.20718
YPR137C-B	YPR137C-B	4.70394	9.18235
YMR045C	YMR045C	4.79577	9.17006
YDR122W	KIN1	1.59667	9.14556
YJR027W	YJR027W	4.71796	9.14791
YDR365W-B	YDR365W-B	4.7299	9.14315
YLR157C-B	YLR157C-B	4.70164	9.11664
YER138C	YER138C	4.71513	9.11647
YKR050W	TRK2	4.10315	9.09063
YOL103W-B	YOL103W-B	4.71869	9.10908
YMR050C	YMR050C	4.68079	9.10123
YGR027W-B	YGR027W-B	4.71928	9.10064
YBL100W-A	YBL100W-A	4.18252	9.08037
YPL257W-B	YPL257W-B	4.70664	9.09425
YML039W	YML039W	4.69027	9.06683
YPL075W	GCR1	3.39654	9.04759
YAR010C	YAR010C	4.30767	9.0717
YMR251W-A	HOR7	-1.83367	9.01986
YJR028W	YJR028W	4.32727	9.04366
YDR261C-C	YDR261C-C	4.31269	9.02642
YPR137C-A	YPR137C-A	4.30796	9.01695
YPR158W-A	YPR158W-A	4.28411	8.94904
YBR012W-A	YBR012W-A	4.28403	8.94864
YOR142W-A	YOR142W-A	4.28612	8.94151
YER159C-A	YER159C-A	4.27486	8.93202
YML045W-A	YML045W-A	4.28137	8.93086
YDR098C-A	YDR098C-A	4.32385	8.92497
YNL054W-A	YNL054W-A	4.2911	8.91275
YGR038C-A	YGR038C-A	4.32626	8.9146
YDR210C-C	YDR210C-C	4.29407	8.90404
YGR161C-C	YGR161C-C	4.2933	8.90136
YMR051C	YMR051C	4.28569	8.88957
YDR316W-A	YDR316W-A	4.28121	8.88669
YHR214C-C	YHR214C-C	4.27212	8.87263
YLR157C-A	YLR157C-A	4.30641	8.85286
YOL103W-A	YOL103W-A	4.31789	8.83302
YLR227W-A	YLR227W-A	4.31246	8.83346
YER137C-A	YER137C-A	4.30956	8.83311
YDR365W-A	YDR365W-A	4.30027	8.82241
YML040W	YML040W	4.28914	8.8166
YPL257W-A	YPL257W-A	4.29673	8.81129
YLR256W-A	YLR256W-A	4.30442	8.80314
YJR026W	YJR026W	4.30426	8.76407
YHR080C	YHR080C	3.90933	8.70498
YGR027W-A	YGR027W-A	4.25576	8.741
YOR343W-A	YOR343W-A	4.03396	8.73342
YLR138W	NHA1	1.48639	8.68337
YPR158C-C	YPR158C-C	4.30952	8.64933
YCL020W	YCL020W	4.04857	8.65
YER109C	FLO8	3.50676	8.5795
YGR257C	MTM1	3.12062	8.61753
YGR161W-A	YGR161W-A	4.07533	8.57471
YBL005W-A	YBL005W-A	4.23596	8.50919
YNL094W	APP1	2.6685	8.51173
YLR410W-A	YLR410W-A	3.99259	8.52154
YBR191W	RPL21A	-2.18414	8.48014
YDR210W-A	YDR210W-A	4.07136	8.51743
YBL107W-A	YBL107W-A	6.00451	8.48835
YMR190C	SGS1	2.89495	8.44469
YDR034C-C	YDR034C-C	4.15534	8.45439
YML051W	GAL80	3.93148	8.42184
YBR276C	PPS1	2.77899	8.3799
YER075C	PTP3	2.17759	8.34508
YOR208W	PTP2	2.86542	8.30922
YMR096W	SNZ1	3.0467	8.34052
YHR219W	YHR219W	3.10431	8.29827
YJR147W	HMS2	3.01416	8.31902
YOR192C-A	YOR192C-A	4.01322	8.29248
YDR261W-A	YDR261W-A	3.9595	8.26584
YHL009W-B	YHL009W-B	3.76813	8.27761
YDR170W-A	YDR170W-A	4.07329	8.2003
YNL190W	YNL190W	-1.49022	8.21488
YIL046W-A	YIL046W-A	4.85087	8.34039
YGL113W	SLD3	3.0929	8.21463
YBL052C	SAS3	2.97867	8.20435
YGL088W	YGL088W	2.76338	8.18024
YOL113W	SKM1	3.53128	8.17406
YFL002W-B	YFL002W-B	3.9784	8.21705
YDR128W	MTC5	2.94443	8.19345
YMR046C	YMR046C	4.19131	8.10047
YLR155C	ASP3-1	4.00762	8.09312
YHL031C	GOS1	-1.27874	8.09325
YAL034C	FUN19	4.07487	8.01734
YIL164C	NIT1	3.63842	8.11081
YKL038W	RGT1	2.62723	8.02749
YKL105C	YKL105C	2.05217	8.01021
YLL066C	YLL066C	3.07314	7.95797
YHL035C	VMR1	3.1968	7.94006
YOR328W	PDR10	3.8064	7.97236
YPL269W	KAR9	2.88856	7.93489
YBR020W	GAL1	3.56046	8.03016
YCR024C-B	YCR024C-B	3.56806	7.94945
YHL009W-A	YHL009W-A	3.77747	7.99992
YNL288W	CAF40	-1.22952	7.9793
YPR204W	YPR204W	3.10577	7.8802
YGL094C	PAN2	1.39632	7.93558
YJL062W-A	COA3	-1.55581	7.94077
YOR305W	RRG7	2.2308	7.87032
YPR115W	RGC1	3.51034	7.88912
YKL142W	MRP8	-1.22265	7.89623
YGL257C	MNT2	1.6306	7.84786
YEL072W	RMD6	3.00171	7.80716
YJL092W	SRS2	2.33288	7.82005
YPL066W	YPL066W	2.43398	7.80791
YLR422W	YLR422W	1.58313	7.7588
YOR211C	MGM1	1.2291	7.80063
YDR445C	YDR445C	3.21963	7.70798
YJR004C	SAG1	3.71145	7.66984
YNR069C	BSC5	3.82203	7.74285
YJL113W	YJL113W	3.94528	7.6876
YOR202W	HIS3	-1.34221	7.74169
YEL023C	YEL023C	3.54274	7.70844
YPR036W	VMA13	-1.23572	7.67955
YOR231W	MKK1	1.78279	7.69636
YHR149C	SKG6	1.75614	7.72167
YPR013C	YPR013C	2.60355	7.61874
YER186C	YER186C	4.5842	7.60717
YML023C	NSE5	1.98369	7.61744
YEL009C	GCN4	3.39367	7.70101
YPR117W	YPR117W	3.49514	7.59779
YIL060W	YIL060W	5.43717	7.62383
YOL081W	IRA2	1.54962	7.62566
YBR126W-A	YBR126W-A	-1.6719	7.56315
YJL141C	YAK1	1.97584	7.60336
YNL339C	YRF1-6	2.5136	7.50392
YJL225C	YJL225C	2.7513	7.47648
YML002W	YML002W	3.83842	7.50909
YPR183W	DPM1	-1.4051	7.52926
YBR063C	YBR063C	3.92883	7.47577
YKR092C	SRP40	-1.32702	7.53768
YJL093C	TOK1	2.55172	7.46328
YKL176C	LST4	2.77673	7.51491
YBL113C	YBL113C	3.59863	7.44397
YLR467W	YRF1-5	2.63272	7.43386
YDL109C	YDL109C	3.1248	7.44514
YLR157C	ASP3-2	3.80527	7.46734
YGR170W	PSD2	2.46381	7.50321
YJR146W	YJR146W	3.2603	7.42809
YOL043C	NTG2	2.43331	7.41943
YEL077C	YEL077C	3.01481	7.39699
YML104C	MDM1	2.73381	7.39592
YOR234C	RPL33B	-1.72745	7.38698
YIL177C	YIL177C	2.82205	7.35687
YLR426W	TDA5	1.82565	7.46536
YKR065C	PAM17	-1.39346	7.47014
YGR070W	ROM1	3.0185	7.35665
YJL065C	DLS1	-1.12093	7.47163
YPL060C-A	YPL060C-A	3.5901	7.36167
YJR152W	DAL5	3.20007	7.45806
YMR122W-A	YMR122W-A	-1.82117	7.34633
YHR069C-A	YHR069C-A	3.81758	7.33723
YPL260W	YPL260W	-0.990502	7.44014
YPR011C	YPR011C	1.35999	7.39736
YMR176W	ECM5	2.30742	7.33156
YOL077W-A	ATP19	-1.35387	7.40832
YGR274C	TAF1	1.19823	7.40074
YBL105C	PKC1	1.39494	7.41137
YIL138C	TPM2	-1.21337	7.3574
YOR148C	SPP2	2.27904	7.37873
YGR154C	GTO1	3.99219	7.26744
YKR036C	CAF4	1.42119	7.32312
YOR017W	PET127	1.95672	7.31499
YJR107W	YJR107W	4.71157	7.24219
YNL070W	TOM7	-1.42951	7.27799
YPR121W	THI22	3.64094	7.28586
YLR246W	ERF2	2.18458	7.21713
YLR437C	DIF1	-0.934991	7.34546
YJL121C	RPE1	-1.12799	7.30931
YDL232W	OST4	-1.56878	7.27372
YHR023W	MYO1	1.0163	7.30422
YKL092C	BUD2	1.44022	7.25355
YLR160C	ASP3-4	3.6768	7.23864
YJR077C	MIR1	-1.10774	7.26169
YDL189W	RBS1	1.7423	7.29045
YGR207C	CIR1	-1.00346	7.2782
YHL032C	GUT1	3.11023	7.15748
YLR192C	HCR1	-1.26853	7.19337
YGR142W	BTN2	1.2018	7.26519
YHR180W-A	YHR180W-A	2.37446	7.16843
YGL080W	FMP37	-1.41816	7.23973
YMR171C	EAR1	1.11559	7.18564
YHR078W	YHR078W	1.9621	7.13999
YDR432W	NPL3	-1.57816	7.13959
YDR083W	RRP8	-1.04902	7.21676
YCR089W	FIG2	3.01421	7.0622
YGL114W	YGL114W	1.31505	7.14363
YLL067C	YLL067C	2.938	7.05045
YLR263W	RED1	3.44196	7.10151
YIR033W	MGA2	1.801	7.18613
YGR157W	CHO2	1.13417	7.1538
YDL223C	HBT1	2.84328	7.03386
YBR163W	EXO5	2.46765	7.08383
YML081W	TDA9	2.54835	7.15802
YOR396W	YRF1-8	2.65722	7.03488
YFL057C	AAD16	3.74298	7.04223
YIL062C	ARC15	-1.49764	7.12993
YDR545W	YRF1-1	2.68184	7.02552
YOR059C	YOR059C	2.2936	7.10506
YDR134C	YDR134C	-1.66747	7.09483
YDL039C	PRM7	3.17087	7.08776
YHR032W-A	YHR032W-A	3.55882	7.07787
YBL063W	KIP1	2.12545	7.08337
YLR020C	YEH2	1.56296	7.14229
YOL123W	HRP1	-1.13542	7.12896
YOL103W	ITR2	2.70852	7.14311
YPL150W	YPL150W	1.71635	7.05576
YBR012C	YBR012C	3.35294	7.11681
YGL090W	LIF1	2.58461	7.00634
YPL283C	YRF1-7	2.48515	6.99076
YER166W	DNF1	0.975439	7.1141
YJL129C	TRK1	1.97836	7.04714
YJR020W	YJR020W	3.39044	7.05455
YIL047C-A	YIL047C-A	1.57512	7.11822
YDR525W-A	SNA2	-1.39126	7.11702
YDL073W	YDL073W	1.64824	7.03572
YNR068C	YNR068C	3.87964	6.98263
YHR190W	ERG9	-1.12818	7.08451
YML032C	RAD52	1.87562	7.1078
YGL243W	TAD1	1.85801	7.04592
YPL151C	PRP46	1.78151	7.06576
YHL008C	YHL008C	1.58429	7.02985
YGR159C	NSR1	-1.41333	7.0201
YDR017C	KCS1	1.09211	7.08792
YNL169C	PSD1	1.15426	7.07693
YGR136W	LSB1	-1.26205	7.08404
YPL242C	IQG1	1.29248	7.05629
YEL025C	YEL025C	2.23867	6.97639
YNL187W	SWT21	3.0339	6.91244
YGR281W	YOR1	1.20471	7.04767
YLR466W	YRF1-4	2.8307	6.92928
YLL051C	FRE6	1.95152	6.97864
YDR328C	SKP1	-1.14995	7.02107
YHR165C	PRP8	1.24302	7.03321
YOL104C	NDJ1	4.49171	6.89603
YPR164W	MMS1	1.17223	6.99747
YGR296W	YRF1-3	2.5649	6.90543
YFL017W-A	SMX2	-1.08824	7.00775
YHR010W	RPL27A	-1.65312	6.87473
YHR008C	SOD2	-1.01182	6.99463
YLR388W	RPS29A	-1.63766	6.87326
YLR158C	ASP3-3	3.77113	6.91411
YMR207C	HFA1	2.3927	6.85619
YAL030W	SNC1	-1.13539	6.99809
YMR085W	YMR085W	3.11507	6.91579
YPL143W	RPL33A	-1.68686	6.84702
YML133C	YML133C	2.93519	6.84413
YFL050C	ALR2	3.11965	6.85106
YKR071C	DRE2	-1.01833	6.97947
YDR261C	EXG2	1.65176	6.98607
YOR376W-A	YOR376W-A	4.78826	6.82635
YAL056W	GPB2	1.82265	6.89063
YLR077W	FMP25	1.28508	6.92834
YKL132C	RMA1	3.31356	6.81095
YLR387C	REH1	-1.00588	6.97331
YBR252W	DUT1	-1.07702	6.94266
YDR443C	SSN2	2.12171	6.91585
YOR357C	SNX3	-1.10093	6.95933
YPL008W	CHL1	2.42128	6.8182
YLR454W	FMP27	1.30497	6.86552
YMR158C-A	YMR158C-A	3.63682	6.81842
YKL156W	RPS27A	-1.71475	6.79893
YLR228C	ECM22	1.66401	6.83075
YNL331C	AAD14	2.98226	6.74246
YDL154W	MSH5	2.95661	6.7543
YNL095C	YNL095C	1.47039	6.82692
YAL020C	ATS1	2.05814	6.86692
YPL207W	TYW1	1.01602	6.8911
YOR227W	HER1	2.43002	6.81371
YOR080W	DIA2	1.94517	6.75948
YER190W	YRF1-2	2.72521	6.74331
YJL210W	PEX2	1.42147	6.84122
YHR211W	FLO5	3.06155	6.74199
YBL075C	SSA3	3.35917	6.70963
YEL037C	RAD23	-1.02158	6.83812
YJR010C-A	SPC1	-1.00172	6.85388
YNL052W	COX5A	-1.03862	6.86068
YGL160W	AIM14	1.10663	6.80984
YFR052W	RPN12	-0.976025	6.8313
YAL029C	MYO4	1.20256	6.83545
YGL140C	YGL140C	1.02489	6.81251
YDR332W	IRC3	2.34562	6.68341
YGL076C	RPL7A	-1.64338	6.66215
YPR036W-A	YPR036W-A	-1.59843	6.67147
YOR366W	YOR366W	4.41691	6.65824
YOR184W	SER1	-1.13498	6.76713
YCR009C	RVS161	-0.930707	6.77985
YHR161C	YAP1801	1.87499	6.7964
YHR091C	MSR1	1.62108	6.65564
YFR022W	ROG3	2.52876	6.61509
YDR524C-B	YDR524C-B	-1.96415	6.6101
YGR020C	VMA7	-1.29077	6.68929
YOL138C	RTC1	1.88848	6.67264
YMR173W	DDR48	-1.40186	6.70869
YCR008W	SAT4	1.76869	6.74839
YDR253C	MET32	1.74994	6.57742
YHR148W	IMP3	-1.11102	6.74344
YBR016W	YBR016W	-1.45644	6.74274
YDL197C	ASF2	1.94015	6.61998
YIR023W	DAL81	2.17606	6.72068
YIL031W	ULP2	2.23241	6.62744
YJR155W	AAD10	3.61588	6.56411
YPR084W	YPR084W	1.23838	6.63229
YBL106C	SRO77	1.87898	6.58557
YMR242C	RPL20A	-1.47578	6.56693
YDR150W	NUM1	0.964848	6.72111
YIL129C	TAO3	1.54006	6.68871
YLL019C	KNS1	2.17048	6.62183
YHR119W	SET1	1.67637	6.65172
YIR002C	MPH1	1.31193	6.63404
YDL082W	RPL13A	-1.59818	6.55661
YDR110W	FOB1	1.17806	6.6765
YPL198W	RPL7B	-1.43303	6.55199
YDR381W	YRA1	-1.1027	6.61607
YOR192C-C	YOR192C-C	5.42238	6.68816
YKR031C	SPO14	1.07086	6.63603
YOR027W	STI1	-1.31971	6.57684
YDL222C	FMP45	3.75214	6.51039
YDL231C	BRE4	3.23451	6.49683
YJR070C	LIA1	-1.2332	6.5903
YGL124C	MON1	1.47382	6.54316
YOR002W	ALG6	0.860094	6.66527
YGL231C	EMC4	-1.01527	6.66218
YDL079C	MRK1	3.23099	6.47884
YML031W	NDC1	0.979542	6.6535
YGL150C	INO80	1.60915	6.65239
YOR239W	ABP140	-0.910702	6.63693
YJL191W	RPS14B	-1.24412	6.54427
YDR406W	PDR15	2.57923	6.45775
YBL085W	BOI1	1.88314	6.62583
YOR191W	ULS1	1.78797	6.56812
YGL222C	EDC1	-1.23236	6.6323
YNL131W	TOM22	-1.23186	6.54634
YHR039C-A	VMA10	-1.18582	6.50005
YLR106C	MDN1	0.837978	6.61829
YCR045W-A	YCR045W-A	3.99108	6.44757
YLL016W	SDC25	2.73508	6.43437
YDR471W	RPL27B	-1.46126	6.45573
YCR107W	AAD3	3.56973	6.42731
YLR380W	CSR1	-0.93195	6.61078
YMR173W-A	YMR173W-A	-1.41405	6.54016
YMR022W	UBC7	-0.857134	6.60504
YGR221C	TOS2	1.91866	6.43034
YOL011W	PLB3	1.92978	6.4846
YER065C	ICL1	2.29233	6.39663
YOR015W	YOR015W	2.81098	6.41604
YMR197C	VTI1	-1.0437	6.587
YKL161C	KDX1	3.31623	6.38294
YCR014C	POL4	3.37929	6.39171
YBL014C	RRN6	1.73847	6.45789
YER132C	PMD1	2.12444	6.47042
YJR048W	CYC1	-1.32155	6.56833
YBR275C	RIF1	1.19091	6.48845
YGL226C-A	OST5	-1.2453	6.52144
YDL243C	AAD4	3.32852	6.37194
YNL329C	PEX6	1.68909	6.45813
YDL085C-A	YDL085C-A	-1.00256	6.54671
YDR099W	BMH2	-1.23839	6.43612
YMR183C	SSO2	-0.930568	6.5303
YLR067C	PET309	2.15361	6.38136
YAR050W	FLO1	2.80941	6.3789
YLR436C	ECM30	1.31184	6.46806
YDL035C	GPR1	1.19797	6.44545
YBL088C	TEL1	2.26	6.35389
YJR106W	ECM27	1.6073	6.37173
YGR209C	TRX2	-1.3736	6.40063
YHL023C	NPR3	1.77353	6.42319
YJL101C	GSH1	0.888267	6.52164
YDR200C	VPS64	2.01217	6.49631
YPR143W	RRP15	-0.95453	6.51203
YBL087C	RPL23A	-1.5229	6.35229
YJR036C	HUL4	2.35955	6.30684
YFR018C	YFR018C	2.07628	6.50178
YBR071W	YBR071W	-1.00824	6.48856
YAL016W	TPD3	-0.970904	6.48742
YLR317W	YLR317W	3.36816	6.3269
YBR298C	MAL31	3.6413	6.30821
YHR108W	GGA2	-1.08712	6.49515
YCR033W	SNT1	1.86517	6.45811
YDL061C	RPS29B	-1.4086	6.33492
YNL204C	SPS18	2.66761	6.30641
YBL032W	HEK2	-0.810847	6.47562
YBR052C	RFS1	-0.818054	6.49359
YGR098C	ESP1	1.38763	6.36035
YOR290C	SNF2	1.63609	6.4749
YPL193W	RSA1	1.09765	6.44324
YDR262W	YDR262W	2.3256	6.46527
YJL197W	UBP12	0.945362	6.45268
YOR233W	KIN4	1.08408	6.43899
YCR004C	YCP4	-0.900787	6.42655
YMR273C	ZDS1	2.00184	6.45033
YNL044W	YIP3	-0.920587	6.44987
YER131W	RPS26B	-1.35138	6.2933
YKR103W	NFT1	2.99896	6.27176
YNL221C	POP1	1.80866	6.45766
YOR312C	RPL20B	-1.3468	6.29391
YML001W	YPT7	-0.898397	6.41963
YLR057W	YLR057W	1.21031	6.35137
YMR089C	YTA12	0.821555	6.42872
YAR027W	UIP3	-1.01155	6.40863
YBL092W	RPL32	-1.65697	6.2383
YDR334W	SWR1	1.3539	6.32154
YJL136C	RPS21B	-1.53859	6.25864
YPR169W-A	YPR169W-A	-1.70911	6.36586
YNL110C	NOP15	-1.0859	6.3897
YIL071C	PCI8	1.54411	6.2281
YPR052C	NHP6A	-1.13265	6.34457
YOR232W	MGE1	-1.07885	6.33174
YDR135C	YCF1	0.92407	6.40548
YCL036W	GFD2	1.85906	6.3731
YLR099C	ICT1	1.22301	6.38324
YGR097W	ASK10	1.22818	6.34051
YJR149W	YJR149W	3.60862	6.1843
YNR051C	BRE5	1.18426	6.38479
YBR140C	IRA1	1.14795	6.31773
YNL213C	RRG9	2.04474	6.30697
YDR205W	MSC2	1.1019	6.32246
YER129W	SAK1	1.73249	6.30442
YKL084W	HOT13	-1.4026	6.35599
YPL272C	YPL272C	2.68674	6.16984
YLR177W	YLR177W	2.49694	6.21453
YBR048W	RPS11B	-1.43332	6.18707
YOL063C	CRT10	1.12143	6.25003
YLR047C	FRE8	1.93084	6.18236
YBR111C	YSA1	-1.00839	6.34958
YHR131C	YHR131C	1.49953	6.20661
YKL141W	SDH3	-1.11747	6.35789
YBL079W	NUP170	1.01464	6.3617
YPL071C	YPL071C	1.68249	6.24689
YNL008C	ASI3	0.944944	6.31617
YNL219C	ALG9	1.2345	6.34869
YGR208W	SER2	-0.965068	6.34119
YLR087C	CSF1	1.65453	6.16635
YPL004C	LSP1	-1.00192	6.2719
YOR246C	YOR246C	1.39084	6.33902
YCR044C	PER1	1.0324	6.33302
YMR162C	DNF3	1.2488	6.22493
YPL258C	THI21	3.05025	6.12279
YJR110W	YMR1	1.08764	6.21208
YDR309C	GIC2	-0.985695	6.33043
YPL211W	NIP7	-1.09949	6.31489
YPR095C	SYT1	1.75112	6.18313
YDR142C	PEX7	1.3407	6.21565
YBR255W	MTC4	2.00306	6.2577
YDL177C	YDL177C	1.30708	6.21252
YMR276W	DSK2	-1.00514	6.24836
YNR047W	FPK1	1.38359	6.29256
YOL105C	WSC3	2.74616	6.12243
YNL015W	PBI2	-1.25416	6.29269
YGR008C	STF2	-0.989812	6.30508
YNL067W	RPL9B	-1.37817	6.17513
YLR375W	STP3	1.85763	6.27621
YLL053C	YLL053C	3.69205	6.07854
YLR211C	YLR211C	2.5537	6.17553
YIL069C	RPS24B	-1.27961	6.12577
YJR151C	DAN4	2.81555	6.08803
YEL017C-A	PMP2	-1.16753	6.14808
YKR035W-A	DID2	-0.863498	6.28996
YBL097W	BRN1	0.8327	6.25496
YOR291W	YPK9	1.06135	6.21362
YHR018C	ARG4	-0.871007	6.28416
YPL271W	ATP15	-1.52654	6.22983
YBL111C	YBL111C	2.43931	6.07924
YOR253W	NAT5	-0.976762	6.27526
YKR104W	YKR104W	3.14625	6.06738
YMR091C	NPL6	-0.972497	6.28084
YFL056C	AAD6	4.22917	6.05714
YFL010C	WWM1	-1.35925	6.21981
YJL187C	SWE1	1.90947	6.18535
YJL177W	RPL17B	-1.34539	6.10696
YBR013C	YBR013C	2.08237	6.25017
YDR291W	HRQ1	1.22563	6.1445
YLR320W	MMS22	2.46865	6.04546
YER184C	YER184C	2.22492	6.0507
YHR033W	YHR033W	2.91866	6.03907
YKL209C	STE6	0.844353	6.25024
YGR238C	KEL2	1.9644	6.115
YCL007C	YCL007C	3.18154	6.04138
YPL022W	RAD1	1.89667	6.13872
YGL147C	RPL9A	-1.5317	6.07228
YOR198C	BFR1	-0.97115	6.15678
YER057C	HMF1	-1.28524	6.22351
YHR021C	RPS27B	-1.80556	6.05998
YNL145W	MFA2	-1.50253	6.07664
YAR023C	YAR023C	3.11184	6.03048
YLR390W-A	CCW14	-1.40884	6.14241
YKL101W	HSL1	1.51051	6.22012
YDL086W	YDL086W	-1.10495	6.23487
YCL057C-A	YCL057C-A	-1.59294	6.22373
YPL127C	HHO1	-1.19872	6.23579
YOL005C	RPB11	-1.20339	6.20219
YOR182C	RPS30B	-1.46954	6.03361
YOR167C	RPS28A	-1.41776	6.01887
YMR142C	RPL13B	-1.41386	6.02379
YDR447C	RPS17B	-1.39482	6.02921
YCR095W-A	YCR095W-A	3.76107	5.97741
YJL016W	YJL016W	1.90505	6.09401
YOL060C	MAM3	1.0073	6.18904
YEL016C	NPP2	1.81082	6.04551
YKL096W-A	CWP2	-1.72171	5.98332
YCL005W-A	VMA9	-1.24159	6.15867
YDL004W	ATP16	-1.37939	6.17273
YIL151C	YIL151C	1.88955	6.0392
YHR218W	YHR218W	2.63966	5.97752
YJR091C	JSN1	1.75146	6.17592
YLR002C	NOC3	-0.746794	6.1772
YPR071W	YPR071W	1.43065	6.10238
YML059C	NTE1	0.871663	6.13652
YOR084W	LPX1	3.00373	5.94435
YPL079W	RPL21B	-1.28295	6.00329
YOL111C	MDY2	-1.22639	6.15901
YIL136W	OM45	2.21667	6.10665
YGR118W	RPS23A	-1.41191	5.96679
YJR017C	ESS1	-0.827712	6.16158
YHL033C	RPL8A	-1.33342	6.01036
YJL090C	DPB11	1.95201	5.99176
YGL167C	PMR1	0.810194	6.14987
YMR002W	MIC17	-1.43781	6.10523
YPL020C	ULP1	1.55256	6.09228
YHR088W	RPF1	-0.939964	6.1599
YDR420W	HKR1	1.87839	5.98876
YIL046W	MET30	1.70638	6.13213
YDR407C	TRS120	1.00014	6.11293
YPR170W-B	YPR170W-B	-1.54534	6.06403
YDR210W	YDR210W	-1.58716	6.14428
YMR315W	YMR315W	-0.913084	6.14357
YKR085C	MRPL20	-0.850308	6.14089
YMR094W	CTF13	1.39422	5.97929
YJR085C	YJR085C	-1.13721	6.05792
YIL041W	GVP36	-1.07787	6.08992
YDL191W	RPL35A	-1.35376	5.94879
YDR270W	CCC2	1.39859	6.0142
YHR102W	KIC1	0.877894	6.06327
YHR072W-A	NOP10	-1.12842	6.01535
YOR205C	GEP3	1.62945	5.99753
YFL033C	RIM15	1.53445	6.00993
YPL081W	RPS9A	-1.10694	5.99043
YJR127C	RSF2	1.8839	5.99796
YEL056W	HAT2	0.858735	6.12386
YHR195W	NVJ1	1.71742	6.11496
YNL064C	YDJ1	-1.03913	6.00805
YOR091W	TMA46	-0.805941	6.11104
YER009W	NTF2	-1.35537	5.97596
YLR354C	TAL1	-1.24157	5.98029
YOR381W	FRE3	3.11434	5.87846
YJL159W	HSP150	-1.50133	5.96087
YNL096C	RPS7B	-1.49905	5.94539
YJL068C	YJL068C	-0.861904	6.10645
YNL294C	RIM21	1.62485	5.94796
YML129C	COX14	-1.04324	6.10225
YBR084C-A	RPL19A	-1.39443	5.91878
YIR016W	YIR016W	3.10589	5.87658
YNL239W	LAP3	-0.742122	6.0934
YKL180W	RPL17A	-1.3491	5.90776
YER156C	YER156C	-1.03797	6.0774
YAL012W	CYS3	-1.22796	5.98898
YLR188W	MDL1	1.12143	6.06389
YDL136W	RPL35B	-1.32575	5.90609
YPL267W	ACM1	-1.20809	6.05593
YER083C	GET2	-0.895807	6.08144
YLL048C	YBT1	0.850466	6.08447
YPL064C	CWC27	0.927082	6.03067
YDR359C	EAF1	1.85042	6.02644
YML024W	RPS17A	-1.45535	5.88258
YBR230C	OM14	-1.14218	6.06697
YKR054C	DYN1	1.42518	5.90791
YJR014W	TMA22	-0.97398	6.02229
YDR160W	SSY1	1.99215	5.83916
YPL040C	ISM1	1.875	5.92
YML111W	BUL2	0.921859	6.02448
YFL066C	YFL066C	3.02957	5.83938
YDR500C	RPL37B	-1.42848	5.86733
YMR306W	FKS3	2.42548	5.82995
YOR147W	MDM32	1.21508	5.94808
YGR184C	UBR1	0.741858	6.05644
YBR173C	UMP1	-1.10648	6.03761
YCR073W-A	SOL2	-1.05355	6.05073
YPL117C	IDI1	-0.963252	6.01921
YJL005W	CYR1	1.45765	6.01616
YGL022W	STT3	0.933628	6.00812
YLR268W	SEC22	-1.14091	6.05582
YOR330C	MIP1	1.66161	5.98911
YAL044W-A	YAL044W-A	-1.33109	6.05431
YBR181C	RPS6B	-1.23875	5.862
YBL101C	ECM21	1.53117	6.01875
YLR023C	IZH3	1.47948	6.00316
YKL122C	SRP21	-1.01099	6.04477
YNL271C	BNI1	1.56982	6.02457
YPL090C	RPS6A	-1.25176	5.8591
YIL017C	VID28	1.64855	5.88591
YOR276W	CAF20	-1.12954	5.95432
YNL135C	FPR1	-1.28008	5.91502
YDR409W	SIZ1	1.69538	5.93484
YNL069C	RPL16B	-1.36084	5.83433
YLR150W	STM1	-1.48562	5.84057
YDL120W	YFH1	-0.953492	6.03517
YPL147W	PXA1	2.06751	5.79097
YGL175C	SAE2	2.03604	5.88827
YLR310C	CDC25	1.39838	5.99982
YOR120W	GCY1	2.98786	5.82272
YHR073W	OSH3	1.38324	6.02165
YMR302C	YME2	0.972874	5.96201
YBR031W	RPL4A	-1.48219	5.84001
YHR079C	IRE1	1.5523	5.88843
YMR019W	STB4	1.76395	5.91812
YKL163W	PIR3	-1.27208	5.98612
YDL247W	MPH2	2.50085	5.79597
YDL204W	RTN2	3.1881	5.79207
YMR264W	CUE1	0.849792	6.01761
YJL080C	SCP160	-1.03801	5.9512
YCR091W	KIN82	1.82961	5.81797
YCR017C	CWH43	1.04891	6.00991
YJL119C	YJL119C	4.21394	5.76451
YJL133W	MRS3	1.4244	5.99147
YLL055W	YCT1	2.75539	5.76202
YJR066W	TOR1	0.883355	5.92324
YAL002W	VPS8	1.49263	5.85545
YLR430W	SEN1	1.04002	5.97608
YLR065C	YLR065C	1.15866	5.97782
YFL045C	SEC53	-1.05411	5.87206
YLL050C	COF1	-1.42582	5.84427
YNL081C	SWS2	-1.03361	5.98873
YHR210C	YHR210C	1.92254	5.73333
YOL158C	ENB1	0.98194	5.98294
YJR090C	GRR1	1.34805	5.93131
YDR529C	QCR7	-1.16025	5.96453
YKL032C	IXR1	-0.890985	5.96286
YJR086W	STE18	-1.52866	5.97625
YOR030W	DFG16	2.10983	5.83044
YGL197W	MDS3	1.20427	5.90751
YGR123C	PPT1	-0.78645	5.96368
YOR020C	HSP10	-1.31208	5.84468
YDR093W	DNF2	0.953963	5.94016
YGL030W	RPL30	-1.41507	5.75742
YLR406C	RPL31B	-1.16967	5.79081
YPL237W	SUI3	-0.895174	5.86768
YFR019W	FAB1	1.46591	5.79132
YGR037C	ACB1	-1.25941	5.8002
YLR073C	RFU1	2.25325	5.95352
YER074W	RPS24A	-1.29501	5.75357
YER117W	RPL23B	-1.20333	5.76931
YJL213W	YJL213W	4.13326	5.71541
YNL208W	YNL208W	-1.19032	5.87372
YKL220C	FRE2	2.55393	5.68491
YPR184W	GDB1	2.6609	5.73698
YDL239C	ADY3	2.54145	5.67795
YKL085W	MDH1	-1.07422	5.92829
YER177W	BMH1	-1.15128	5.76243
YDR077W	SED1	-1.51127	5.75543
YML117W	NAB6	0.829481	5.92065
YCR073C	SSK22	2.16952	5.70449
YER091C	MET6	-1.11012	5.80516
YOR320C	GNT1	0.84043	5.9052
YDR109C	YDR109C	1.08004	5.77557
YBR158W	AMN1	1.13123	5.92232
YDR499W	LCD1	1.55645	5.76285
YOR033C	EXO1	1.58164	5.80612
YKR102W	FLO10	2.51625	5.67049
YGR080W	TWF1	-0.89607	5.91586
YNL244C	SUI1	-1.01843	5.7625
YNL002C	RLP7	-0.943147	5.86432
YER155C	BEM2	1.47854	5.91152
YOR173W	DCS2	2.39513	5.69504
YGR027C	RPS25A	-1.29989	5.71224
YER034W	YER034W	-1.18614	5.87409
YDR475C	JIP4	1.17783	5.75761
YDR055W	PST1	-0.859484	5.9025
YHL038C	CBP2	1.08779	5.7928
YOR324C	FRT1	1.29868	5.80947
YIL085C	KTR7	0.815338	5.8748
YKR044W	UIP5	1.77333	5.76489
YDL125C	HNT1	-0.970385	5.80888
YER165W	PAB1	-1.08591	5.73855
YCR032W	BPH1	1.3802	5.68538
YDR012W	RPL4B	-1.41477	5.69476
YOR031W	CRS5	4.80779	5.68968
YCL002C	YCL002C	2.26336	5.81263
YLR342W-A	YLR342W-A	3.50416	5.61506
YHL034C	SBP1	-1.18866	5.74843
YOR154W	SLP1	1.41445	5.73368
YLL035W	GRC3	1.23633	5.84443
YPL002C	SNF8	1.17085	5.8302
YDR025W	RPS11A	-1.47937	5.65145
YDR454C	GUK1	-0.955244	5.75317
YML070W	DAK1	-0.728999	5.8379
YEL026W	SNU13	-1.17554	5.69667
YPR133W-A	TOM5	-1.72654	5.80694
YDR461W	MFA1	-1.25757	5.75884
YNL136W	EAF7	1.12209	5.80133
YLR096W	KIN2	1.0344	5.79836
YJR033C	RAV1	0.918696	5.77842
YKL050C	YKL050C	2.51557	5.58717
YGL215W	CLG1	2.11775	5.84306
YAL003W	EFB1	-1.32634	5.62755
YBR273C	UBX7	-1.01832	5.82987
YOR060C	SLD7	2.13062	5.70905
YLR370C	ARC18	-1.26573	5.79302
YPL003W	ULA1	1.14763	5.71954
YMR053C	STB2	2.03646	5.57265
YEL020W-A	TIM9	-1.10352	5.80228
YNL007C	SIS1	-0.988407	5.76861
YOR065W	CYT1	-1.00784	5.8193
YAR030C	YAR030C	3.05138	5.56519
YPL072W	UBP16	1.66865	5.59225
YPL037C	EGD1	-1.19079	5.6738
YIL148W	RPL40A	-1.43976	5.60702
YGR011W	YGR011W	1.81254	5.67017
YJL094C	KHA1	1.31899	5.72663
YLR278C	YLR278C	1.4689	5.73836
YBR049C	REB1	-0.692279	5.82142
YNL076W	MKS1	0.986411	5.76996
YKR094C	RPL40B	-1.39491	5.61212
YLR287C-A	RPS30A	-1.41523	5.62543
YLR110C	CCW12	-1.74731	5.55877
YDR463W	STP1	-0.757397	5.81232
YLR333C	RPS25B	-1.18678	5.65778
YBR009C	HHF1	-1.207	5.62538
YNL263C	YIF1	-1.08225	5.80641
YBL002W	HTB2	-1.1099	5.64359
YPR132W	RPS23B	-1.32398	5.58974
YPR122W	AXL1	1.31826	5.75266
YDR156W	RPA14	-0.894437	5.79117
YIL050W	PCL7	-0.737173	5.77886
YOR096W	RPS7A	-1.29354	5.60363
YNR017W	TIM23	-1.01146	5.77858
YJR115W	YJR115W	2.86451	5.61666
YCL041C	YCL041C	-1.84246	5.78698
YML049C	RSE1	0.745646	5.74529
YDR042C	YDR042C	2.67492	5.52396
YCR077C	PAT1	-0.655326	5.78508
YKL164C	PIR1	-1.38778	5.64572
YDL051W	LHP1	-0.840086	5.72267
YLR360W	VPS38	1.59541	5.6566
YGR185C	TYS1	-0.905765	5.7042
YKL044W	YKL044W	2.85745	5.68845
YKL222C	YKL222C	2.89003	5.52124
YDL130W-A	STF1	-0.742551	5.76892
YPL270W	MDL2	1.06906	5.69683
YIL124W	AYR1	-0.944004	5.7669
YCL001W	RER1	-1.24895	5.72444
YER056C-A	RPL34A	-1.19783	5.56646
YLR185W	RPL37A	-1.27524	5.56242
YHR193C	EGD2	-1.20815	5.6166
YJL122W	ALB1	-1.0089	5.7493
YDR225W	HTA1	-1.18616	5.6153
YNR065C	YNR065C	2.91024	5.49052
YFR032C-A	RPL29	-1.33887	5.54938
YDR510W	SMT3	-1.31382	5.61231
YOR265W	RBL2	-1.15711	5.7437
YGL026C	TRP5	-0.851317	5.67019
YPL174C	NIP100	2.62649	5.50621
YLR214W	FRE1	0.797548	5.7037
YJL131C	AIM23	1.27152	5.6211
YLR363W-A	YLR363W-A	-1.10376	5.74191
YML043C	RRN11	2.02662	5.5536
YNR035C	ARC35	-0.809174	5.72839
YNL147W	LSM7	-1.2378	5.68766
YMR226C	YMR226C	-1.03641	5.67287
YBL067C	UBP13	0.978587	5.72185
YDR361C	BCP1	-0.954194	5.71937
YLR318W	EST2	2.00395	5.46348
YGR249W	MGA1	2.19149	5.45109
YDR086C	SSS1	-0.914652	5.59473
YOL004W	SIN3	1.13855	5.71898
YMR270C	RRN9	1.50548	5.69896
YPR028W	YOP1	-1.1433	5.62735
YDR293C	SSD1	1.18882	5.71163
YKR048C	NAP1	-0.810841	5.66203
YHR186C	KOG1	0.885949	5.66515
YGL189C	RPS26A	-1.33786	5.48627
YCL050C	APA1	-1.04137	5.61302
YMR230W	RPS10B	-1.33509	5.50169
YIL051C	MMF1	-1.31963	5.53655
YLR154C-G	YLR154C-G	1.62111	5.71283
YMR120C	ADE17	-0.922933	5.64404
YOR298C-A	MBF1	-0.960431	5.57075
YAR002W	NUP60	-0.825681	5.69069
YIL052C	RPL34B	-1.23955	5.49182
YBL003C	HTA2	-1.33687	5.53087
YOR034C	AKR2	1.27474	5.60478
YDL083C	RPS16B	-1.23053	5.51857
YDR457W	TOM1	0.689175	5.7018
YDR168W	CDC37	-0.980833	5.68396
YHR128W	FUR1	-0.977461	5.60881
YCL035C	GRX1	-1.16996	5.62213
YOR353C	SOG2	1.65409	5.63964
YIL152W	YIL152W	1.65523	5.53236
YDR174W	HMO1	-0.82873	5.65316
YDL206W	YDL206W	1.96916	5.43982
YPR102C	RPL11A	-1.20832	5.47005
YNL267W	PIK1	0.708639	5.64948
YBR074W	YBR074W	0.775077	5.67101
YCL008C	STP22	1.44439	5.65249
YPR133C	SPN1	-0.703615	5.6677
YGR032W	GSC2	1.16717	5.54484
YDR275W	BSC2	2.17756	5.55639
YGL131C	SNT2	1.8405	5.4619
YER063W	THO1	-0.996129	5.63817
YPL183W-A	RTC6	-1.14974	5.60891
YNL250W	RAD50	0.862331	5.5553
YBR067C	TIP1	-1.40139	5.56316
YJL025W	RRN7	2.70709	5.5072
YDR190C	RVB1	1.81664	5.56015
YPL167C	REV3	2.58685	5.37948
YER002W	NOP16	-0.950179	5.63088
YNL151C	RPC31	-0.870014	5.64369
YGR202C	PCT1	-0.88639	5.6159
YDR504C	SPG3	3.42183	5.39196
YCR028C-A	RIM1	-1.36307	5.55382
YNL255C	GIS2	-1.2978	5.49596
YCL039W	GID7	0.87806	5.56469
YML058W	SML1	-1.17341	5.48669
YML099C	ARG81	1.65369	5.51693
YIL156W	UBP7	1.28572	5.52984
YEL030W	ECM10	2.56462	5.36851
YBR010W	HHT1	-1.0961	5.45743
YKL054C	DEF1	-0.938034	5.57079
YAL024C	LTE1	1.15169	5.48746
YEL054C	RPL12A	-1.12581	5.42589
YBL104C	SEA4	0.842063	5.56439
YJL174W	KRE9	-1.00071	5.62511
YDR245W	MNN10	0.892049	5.60893
YDR224C	HTB1	-1.30234	5.47063
YBR217W	ATG12	1.22552	5.45445
YKL015W	PUT3	1.35898	5.49264
YNL217W	YNL217W	0.799218	5.61617
YJL167W	ERG20	-0.883563	5.50121
YBR133C	HSL7	0.989171	5.587
YML038C	YMD8	1.10497	5.57557
YJR154W	YJR154W	2.35838	5.32341
YLR086W	SMC4	1.26516	5.57523
YPR003C	YPR003C	1.14283	5.44095
YLL045C	RPL8B	-1.25017	5.39479
YBR122C	MRPL36	-0.820575	5.59635
YNR075W	COS10	1.31806	5.3872
YER158W-A	YER158W-A	2.41181	5.31071
YCR042C	TAF2	0.729084	5.56464
YLR272C	YCS4	1.11492	5.52298
YGR134W	CAF130	1.0629	5.41871
YHL001W	RPL14B	-1.19028	5.39909
YDR438W	THI74	2.54139	5.30427
YOL040C	RPS15	-1.33484	5.35699
YOR252W	TMA16	-0.901734	5.58161
YOL139C	CDC33	-1.12848	5.41334
YGR270W	YTA7	1.21846	5.56016
YPL133C	RDS2	1.4607	5.43821
YKL212W	SAC1	-0.807325	5.5539
YGR085C	RPL11B	-1.19624	5.36813
YLR152C	YLR152C	2.17709	5.30488
YPL034W	YPL034W	2.05879	5.38659
YLR452C	SST2	0.831679	5.56635
YBR061C	TRM7	-0.945796	5.56686
YJL222W	VTH2	1.75835	5.31502
YPR129W	SCD6	-1.00324	5.56599
YOR052C	YOR052C	-1.28592	5.56737
YEL076C	YEL076C	2.2966	5.34158
YGR211W	ZPR1	-0.844487	5.52934
YIL165C	YIL165C	3.73696	5.28379
YCR053W	THR4	-0.941419	5.44558
YBR249C	ARO4	-1.03219	5.46294
YDR459C	PFA5	1.9354	5.33984
YNL175C	NOP13	-1.00375	5.52443
YHR175W-A	YHR175W-A	4.42903	5.26965
YGL255W	ZRT1	0.794402	5.5247
YKR057W	RPS21A	-1.3595	5.37045
YBL099W	ATP1	-0.841205	5.46165
YPL222W	FMP40	1.29454	5.34664
YAR003W	SWD1	0.888628	5.50272
YGR236C	SPG1	2.55311	5.25689
YER102W	RPS8B	-1.114	5.33795
YOL013C	HRD1	1.07597	5.47804
YDL147W	RPN5	-0.75362	5.49939
YFL022C	FRS2	-0.967785	5.45565
YHL049C	YHL049C	1.95049	5.28746
YDR092W	UBC13	-0.98203	5.51341
YDL174C	DLD1	1.03376	5.51698
YDL219W	DTD1	-0.914018	5.53473
YOR130C	ORT1	1.47872	5.48574
YML007W	YAP1	0.76743	5.5271
YNL285W	YNL285W	2.19757	5.24442
YNL046W	YNL046W	1.50048	5.51279
YPL141C	FRK1	1.00149	5.47796
YLR109W	AHP1	-1.35662	5.2861
YLR382C	NAM2	1.36231	5.3644
YMR065W	KAR5	2.93956	5.23514
YCL014W	BUD3	1.06537	5.48223
YEL047C	YEL047C	-0.822738	5.48656
YHR204W	MNL1	1.43389	5.41571
YJL205C	NCE101	-1.10593	5.50048
YOL052C	SPE2	-0.727076	5.51298
YNL178W	RPS3	-1.31353	5.26721
YDR310C	SUM1	1.09298	5.48001
YDR047W	HEM12	0.724973	5.50943
YLR325C	RPL38	-1.29308	5.27842
YBR076C-A	YBR076C-A	3.6242	5.21591
YDR082W	STN1	2.17729	5.23012
YDR381C-A	YDR381C-A	1.53426	5.38236
YGL148W	ARO2	-0.902877	5.40506
YML068W	ITT1	1.88073	5.25994
YLR465C	BSC3	4.27966	5.22785
YGR217W	CCH1	1.07214	5.33685
YJL140W	RPB4	-0.786664	5.4725
YOL120C	RPL18A	-1.377	5.25279
YLR092W	SUL2	2.12344	5.20098
YHR152W	SPO12	-0.993697	5.48868
YPR108W	RPN7	-0.862534	5.46342
YBL027W	RPL19B	-1.34013	5.26511
YBR208C	DUR1,2	0.935525	5.44119
YOL133W	HRT1	-0.963418	5.47473
YMR257C	PET111	1.89311	5.21974
YMR163C	INP2	1.25776	5.28857
YLR340W	RPP0	-1.24071	5.25211
YOR327C	SNC2	-1.26784	5.44891
YML026C	RPS18B	-1.34134	5.25548
YBR008C	FLR1	3.28487	5.18555
YOR371C	GPB1	0.891448	5.43799
YNL302C	RPS19B	-1.10613	5.2701
YLR383W	SMC6	1.26608	5.3329
YJR104C	SOD1	-1.23121	5.29545
YHR155W	YSP1	1.31924	5.38282
YPL050C	MNN9	0.780758	5.46228
YBL005W	PDR3	1.23334	5.25936
YOL106W	YOL106W	2.4921	5.16879
YLR072W	YLR072W	1.39565	5.40732
YER126C	NSA2	-0.952294	5.43898
YIL173W	VTH1	1.72321	5.20774
YGL146C	RRT6	2.39373	5.17173
YHR146W	CRP1	-0.987672	5.44629
YJL095W	BCK1	1.41249	5.32434
YLR114C	AVL9	0.66125	5.45917
YOR344C	TYE7	-0.839546	5.45654
YLR247C	IRC20	1.01927	5.35792
YMR074C	YMR074C	-1.03514	5.41833
YOR262W	YOR262W	0.770797	5.44639
YIL047C	SYG1	0.879975	5.43722
YMR152W	YIM1	-0.659522	5.44524
YER008C	SEC3	0.958747	5.39868
YER167W	BCK2	1.2903	5.37734
YER152C	YER152C	1.21833	5.43456
YER048C	CAJ1	-0.725848	5.42144
YPR138C	MEP3	1.10529	5.39822
YJL125C	GCD14	0.980321	5.42981
YGL198W	YIP4	-0.829991	5.43635
YKL130C	SHE2	-0.865124	5.43183
YMR016C	SOK2	1.45179	5.4248
YML004C	GLO1	-0.846965	5.38954
YPR112C	MRD1	-0.726135	5.43307
YKL127W	PGM1	-0.689581	5.41234
YJL112W	MDV1	0.900871	5.32794
YMR179W	SPT21	1.07884	5.34236
YLR355C	ILV5	-1.25323	5.20096
YPR053C	YPR053C	-1.04577	5.38761
YOR011W	AUS1	1.35488	5.17126
YPL204W	HRR25	1.08961	5.41032
YER024W	YAT2	2.15729	5.13953
YKL197C	PEX1	1.05924	5.27581
YGL014W	PUF4	1.27162	5.41437
YLR291C	GCD7	-0.715802	5.40618
YOR203W	YOR203W	-0.833669	5.41683
YDL160C	DHH1	-0.709859	5.3696
YLR394W	CST9	3.04795	5.11713
YFL021W	GAT1	0.958964	5.38525
YLL054C	YLL054C	1.31256	5.17863
YOL109W	ZEO1	-1.33774	5.19439
YBR168W	PEX32	1.52664	5.2111
YLR275W	SMD2	-1.11361	5.40278
YLR463C	YLR463C	2.7357	5.09181
YBL050W	SEC17	-0.845083	5.38805
YJR074W	MOG1	-0.970894	5.34171
YHR064C	SSZ1	-1.06156	5.24041
YCR075W-A	YCR075W-A	-1.21098	5.39077
YLR418C	CDC73	-0.770272	5.38759
YJL190C	RPS22A	-1.28035	5.15507
YBL071W-A	KTI11	-1.27574	5.37041
YKL004W	AUR1	0.872533	5.37781
YER043C	SAH1	-1.22464	5.22275
YER111C	SWI4	1.00646	5.29453
YDR158W	HOM2	-0.982422	5.24637
YBL072C	RPS8A	-1.15207	5.14913
YLR353W	BUD8	1.21039	5.19956
YKL080W	VMA5	-0.832356	5.28009
YGL158W	RCK1	2.61313	5.05884
YGL099W	LSG1	-0.822042	5.3584
YDR382W	RPP2B	-1.21562	5.12364
YOL097C	WRS1	-0.786216	5.28788
YOR271C	FSF1	-0.920191	5.30798
YDL075W	RPL31A	-1.30501	5.11023
YLR144C	ACF2	0.728436	5.28931
YNL183C	NPR1	0.987374	5.32468
YER087C-B	SBH1	-1.09375	5.29109
YGL176C	YGL176C	2.11486	5.12782
YPL221W	FLC1	0.690503	5.34042
YKL096W	CWP1	-0.799621	5.2958
YKL119C	VPH2	-0.691203	5.33272
YJR094W-A	RPL43B	-1.27899	5.12654
YGR289C	MAL11	2.66508	5.03502
YHR194W	MDM31	1.74979	5.09896
YPL057C	SUR1	0.824276	5.29889
YLR201C	COQ9	-0.765762	5.32656
YML075C	HMG1	0.663334	5.33551
YPL164C	MLH3	1.69687	5.09168
YGR041W	BUD9	1.67223	5.25939
YIL033C	BCY1	-0.643121	5.32908
YOR384W	FRE5	2.32306	5.02603
YLR395C	COX8	-1.43212	5.33234
YKR028W	SAP190	0.671719	5.32762
YKL018C-A	YKL018C-A	1.43049	5.30427
YGR164W	YGR164W	2.73849	5.01246
YGL105W	ARC1	-0.921647	5.19582
YLR200W	YKE2	-0.884594	5.29138
YMR295C	YMR295C	-1.00149	5.24699
YFL054C	YFL054C	2.07307	5.04545
YIL093C	RSM25	-0.939384	5.25374
YHR054C	YHR054C	1.19027	5.26472
YDL213C	NOP6	-0.885856	5.30591
YOR007C	SGT2	-0.917558	5.19564
YDL207W	GLE1	1.11724	5.2554
YPL039W	YPL039W	1.01067	5.17042
YJL011C	RPC17	-0.845176	5.29629
YDR155C	CPR1	-1.17344	5.08852
YER016W	BIM1	0.793715	5.30559
YBR058C-A	TSC3	-0.88517	5.28453
YJL124C	LSM1	-0.786631	5.27855
YJR045C	SSC1	-1.01375	5.15362
YDL103C	QRI1	-0.731293	5.29987
YOR332W	VMA4	-0.986661	5.14722
YER097W	YER097W	4.64728	5.08909
YEL062W	NPR2	1.37584	5.1075
YBL060W	YEL1	1.23994	5.1902
YLL060C	GTT2	2.09091	4.98155
YOL020W	TAT2	0.783046	5.28828
YNL115C	YNL115C	0.756295	5.23838
YHR099W	TRA1	0.656478	5.27276
YLR174W	IDP2	2.84905	4.97632
YHR218W-A	YHR218W-A	2.56872	4.99179
YCR098C	GIT1	1.95008	4.96733
YIR031C	DAL7	2.43974	4.99562
YLR464W	YLR464W	1.72039	5.05472
YFL046W	FMP32	-0.934851	5.218
YHR082C	KSP1	1.43427	5.26978
YNL030W	HHF2	-1.14749	5.06665
YDR450W	RPS18A	-1.23263	5.03657
YBR109C	CMD1	-1.1192	5.14517
YAL001C	TFC3	1.10354	5.21155
YGL122C	NAB2	-0.803952	5.26554
YGR279C	SCW4	-0.904356	5.11541
YPR166C	MRP2	-0.712442	5.26941
YMR054W	STV1	0.697583	5.25667
YGR120C	COG2	-0.915402	5.224
YJL114W	YJL114W	3.21078	4.97279
YDL012C	YDL012C	-0.851951	5.23209
YDR315C	IPK1	1.47811	5.0426
YHR183W	GND1	-1.06401	5.12774
YKR068C	BET3	-0.741669	5.24968
YML105C	SEC65	-0.928565	5.25201
YJR059W	PTK2	1.03173	5.25233
YCR023C	YCR023C	1.04881	5.11612
YBR155W	CNS1	-0.707518	5.24885
YAL063C	FLO9	2.1585	4.92377
YOR285W	RDL1	-0.968824	5.19551
YHR001W-A	QCR10	-1.66548	5.17522
YCR106W	RDS1	1.19757	5.01271
YMR123W	PKR1	-0.903106	5.18094
YNL016W	PUB1	-1.04706	5.14192
YLR443W	ECM7	1.21452	5.10519
YGR180C	RNR4	-1.0876	5.08852
YPL249C-A	RPL36B	-1.10163	5.01352
YOR045W	TOM6	-1.25046	5.19597
YCR099C	YCR099C	3.06953	4.92408
YCR012W	PGK1	-1.30262	4.97788
YJR061W	YJR061W	1.68426	4.9543
YMR056C	AAC1	2.59294	4.92769
YNL086W	SNN1	-2.31625	5.06455
YPL173W	MRPL40	-1.06193	5.13847
YOR175C	ALE1	0.878171	5.20838
YER118C	SHO1	0.810063	5.21927
YIL055C	YIL055C	1.71824	4.97845
YNL103W	MET4	1.5934	5.20373
YLR098C	CHA4	1.21496	5.02806
YER007C-A	TMA20	-1.025	5.19895
YHR056C	RSC30	0.848781	5.17823
YER144C	UBP5	1.5881	5.06835
YHR024C	MAS2	0.895974	5.21187
YER125W	RSP5	0.743766	5.18869
YJR069C	HAM1	-1.13935	5.17608
YDR072C	IPT1	0.756092	5.20764
YMR259C	YMR259C	0.707827	5.19874
YOL015W	IRC10	2.63493	4.88367
YDR464W	SPP41	0.907398	5.07067
YHL026C	YHL026C	1.81932	4.95787
YGR089W	NNF2	1.03289	5.09049
YNL080C	EOS1	0.936356	5.17189
YDR148C	KGD2	-0.815599	5.19608
YOR242C	SSP2	3.26262	4.88442
YNR016C	ACC1	0.979263	5.07548
YER140W	YER140W	1.26882	5.06213
YIL076W	SEC28	-0.938994	5.1588
YOR235W	IRC13	3.08531	4.8756
YNL189W	SRP1	-0.922901	5.11379
YNL031C	HHT2	-1.06338	4.99078
YDR347W	MRP1	0.776466	5.18419
YDL225W	SHS1	-0.754439	5.18035
YKL174C	TPO5	0.851626	5.13276
YBR004C	GPI18	0.794982	5.11359
YPR202W	YPR202W	1.7487	4.92672
YDR121W	DPB4	-0.831738	5.1675
YNR054C	ESF2	-0.894038	5.17065
YOR293W	RPS10A	-1.30153	4.91784
YPL137C	GIP3	1.15377	5.15029
YGR258C	RAD2	1.12963	5.02453
YJL192C	SOP4	-0.850513	5.15744
YMR232W	FUS2	1.85344	4.83759
YGL072C	YGL072C	2.75308	4.85481
YLR167W	RPS31	-1.19489	4.89962
YMR078C	CTF18	1.07905	5.08518
YOR321W	PMT3	0.655609	5.15182
YJL103C	GSM1	2.27054	4.84706
YBR295W	PCA1	2.04361	4.85997
YHR070W	TRM5	-0.746684	5.1492
YBL024W	NCL1	-0.768596	5.12849
YJR093C	FIP1	-0.849433	5.09606
YDR006C	SOK1	1.34499	5.12639
YGR143W	SKN1	1.02916	5.06362
YFL031W	HAC1	2.38183	5.14551
YBR189W	RPS9B	-1.21982	4.8973
YOL121C	RPS19A	-1.04665	4.94808
YDR129C	SAC6	-0.884217	5.08919
YGR285C	ZUO1	-1.13845	4.98278
YOR019W	YOR019W	2.17527	4.81087
YMR143W	RPS16A	-1.14788	4.94067
YPR024W	YME1	0.718667	5.13524
YIR037W	HYR1	-0.799793	5.08098
YGL032C	AGA2	-0.971787	5.11095
YMR064W	AEP1	1.72221	4.99336
YMR293C	HER2	1.55208	4.96776
YOR043W	WHI2	0.706969	5.12967
YOL075C	YOL075C	1.22156	4.89137
YOR127W	RGA1	1.05389	5.00976
YLR244C	MAP1	-0.846019	5.03467
YML020W	YML020W	1.29114	4.94892
YER061C	CEM1	1.44385	5.05803
YJL106W	IME2	2.61871	4.78729
YER027C	GAL83	-0.918643	5.11637
YIL067C	YIL067C	0.813293	5.00257
YLR413W	YLR413W	-0.72938	5.05493
YNL140C	YNL140C	1.10698	5.09692
YOL064C	MET22	-0.840159	5.11374
YKR074W	AIM29	-1.14639	5.10799
YDR488C	PAC11	1.42337	4.96678
YBL020W	RFT1	0.846645	5.06306
YLR371W	ROM2	1.40289	5.01666
YDR002W	YRB1	-1.07815	4.95315
YMR251W	GTO3	1.96864	4.7621
YIL034C	CAP2	-0.852155	5.08244
YGL036W	YGL036W	0.855011	5.03842
YJL083W	TAX4	1.6407	4.92897
YDL236W	PHO13	-0.930483	5.05982
YCR025C	YCR025C	2.68167	4.75613
YLR221C	RSA3	-1.11192	5.07927
YDR226W	ADK1	-1.08708	4.91611
YCR038C	BUD5	1.35496	4.84503
YER011W	TIR1	-1.51593	5.06735
YCL005W	LDB16	1.43303	5.0069
YPL194W	DDC1	0.918013	4.90427
YNL138W	SRV2	-0.949407	5.02164
YDR288W	NSE3	1.30751	4.98875
YPL125W	KAP120	0.679352	5.05702
YNL079C	TPM1	-0.895739	4.92146
YGL135W	RPL1B	-0.997179	4.86878
YOR192C	THI72	2.19083	4.76641
YIL048W	NEO1	0.857054	5.02218
YIL133C	RPL16A	-0.957668	4.87483
YIL158W	AIM20	0.926138	5.04891
YNL170W	YNL170W	2.75988	4.73023
YKL028W	TFA1	0.599381	5.06787
YCR088W	ABP1	-0.97295	4.99698
YGR088W	CTT1	2.46493	4.74965
YDR353W	TRR1	-1.08887	4.94054
YKL013C	ARC19	-0.944762	5.02963
YIL027C	KRE27	-0.8691	5.05282
YOR103C	OST2	-0.88243	5.05078
YKR026C	GCN3	-0.81708	5.04572
YBR136W	MEC1	1.11848	4.84521
YDL078C	MDH3	-0.851995	5.03778
YEL043W	YEL043W	1.0543	4.97863
YJL073W	JEM1	1.2881	4.97081
YLR264W	RPS28B	-1.06734	4.86655
YNL228W	YNL228W	2.32754	4.69611
YOR181W	LAS17	1.0132	5.02757
YLR130C	ZRT2	0.976494	5.03171
YDL091C	UBX3	1.11243	4.90168
YGL256W	ADH4	1.09438	4.92325
YPR125W	YLH47	-0.78878	5.00726
YGL103W	RPL28	-1.23894	4.76551
YLR439W	MRPL4	-1.08348	4.96037
YHR141C	RPL42B	-1.24714	4.78925
YBL080C	PET112	1.09131	4.80718
YOL152W	FRE7	0.908217	4.89198
YML073C	RPL6A	-1.0889	4.8228
YIL011W	TIR3	-0.842184	4.96595
YER120W	SCS2	-0.974924	4.92238
YCL030C	HIS4	-0.707476	4.95003
YNL058C	YNL058C	-0.704464	4.99986
YAR007C	RFA1	-0.618033	5.00844
YAR042W	SWH1	1.34345	5.00183
YLR133W	CKI1	-0.621102	4.98089
YOR063W	RPL3	-1.13888	4.75244
YLR241W	YLR241W	0.714582	4.96169
YDR386W	MUS81	1.36502	4.78595
YOL127W	RPL25	-1.30994	4.74045
YJR089W	BIR1	1.15858	4.81818
YDL081C	RPP1A	-1.11055	4.74214
YER153C	PET122	1.94572	4.8717
YOL155C	HPF1	-0.873081	4.93726
YHR151C	MTC6	1.30493	4.87002
YPL213W	LEA1	-0.973264	4.9113
YPR085C	ASA1	1.89058	4.75322
YHR083W	SAM35	0.68033	4.98458
YNL300W	TOS6	-1.15456	4.94684
YGR077C	PEX8	1.03209	4.85945
YDR159W	SAC3	1.03879	4.86195
YKR038C	KAE1	0.879333	4.9724
YLR293C	GSP1	-1.12971	4.78704
YOR125C	CAT5	-0.891439	4.87746
YKL010C	UFD4	0.57562	4.97203
YER087W	AIM10	0.921763	4.90303
YBR023C	CHS3	0.617787	4.96351
YBR267W	REI1	-0.736754	4.97046
YPR163C	TIF3	-1.06786	4.85904
YJL216C	IMA5	2.59161	4.6375
YBR270C	BIT2	2.04576	4.65477
YKL007W	CAP1	-0.893976	4.9595
YJL051W	IRC8	1.098	4.83537
YGL244W	RTF1	-0.740863	4.96637
YDR354W	TRP4	-0.727537	4.96001
YAL059W	ECM1	-1.01224	4.96429
YDL045W-A	MRP10	-0.897932	4.95373
YOR078W	BUD21	-0.620264	4.95113
YLR289W	GUF1	1.4148	4.68402
YNL066W	SUN4	-0.678436	4.87204
YPL220W	RPL1A	-0.985829	4.74666
YKR051W	YKR051W	0.987712	4.77465
YLR266C	PDR8	1.55208	4.70144
YOR267C	HRK1	0.658662	4.94397
YMR126C	DLT1	1.19655	4.75489
YLR026C	SED5	-0.864675	4.95268
YIL147C	SLN1	1.14769	4.8485
YKL187C	YKL187C	2.71915	4.62343
YML078W	CPR3	-0.929125	4.88614
YGR078C	PAC10	-0.723008	4.90142
YKL040C	NFU1	-0.777048	4.94688
YNL010W	YNL010W	-0.900965	4.83782
YPL216W	YPL216W	1.35752	4.65956
YNL172W	APC1	1.11663	4.75475
YFR031C	SMC2	0.965204	4.84694
YNL047C	SLM2	1.28842	4.84901
YPR105C	COG4	0.877601	4.91776
YMR262W	YMR262W	1.00368	4.80952
YGL006W	PMC1	0.782267	4.78345
YPR065W	ROX1	-0.797953	4.92687
YLR361C-A	YLR361C-A	-0.977077	4.89802
YFR031C-A	RPL2A	-1.08964	4.73985
YLR262C-A	TMA7	-1.22615	4.85508
YMR225C	MRPL44	-0.971003	4.92339
YPL199C	YPL199C	-0.607986	4.91536
YHR130C	YHR130C	2.88646	4.57787
YPL058C	PDR12	0.594627	4.91981
YIL149C	MLP2	0.668218	4.87044
YOL039W	RPP2A	-1.04245	4.67083
YPL038W-A	YPL038W-A	2.99596	4.58029
YGR001C	YGR001C	-0.762193	4.90551
YLR224W	YLR224W	1.64453	4.81957
YBR256C	RIB5	1.04261	4.90964
YLR189C	ATG26	1.07995	4.75192
YBR126W-B	YBR126W-B	-1.0157	4.84482
YBR043C	QDR3	1.39227	4.67255
YKR062W	TFA2	-0.863282	4.90578
YER143W	DDI1	-0.828663	4.89753
YOR364W	YOR364W	2.14098	4.59769
YEL036C	ANP1	0.696068	4.90504
YDL208W	NHP2	-0.761606	4.82357
YBL066C	SEF1	1.30874	4.70072
YDL086C-A	YDL086C-A	2.69043	4.57382
YOR152C	YOR152C	1.3157	4.74611
YLR194C	YLR194C	-0.740209	4.89319
YKL003C	MRP17	-0.807519	4.88998
YNL141W	AAH1	-0.838059	4.88804
YDR394W	RPT3	-0.787956	4.85909
YGL063W	PUS2	1.86256	4.64606
YGL096W	TOS8	2.39844	4.56608
YKL193C	SDS22	-0.811458	4.89748
YGR254W	ENO1	-1.19342	4.65307
YMR121C	RPL15B	-1.10178	4.80349
YHR089C	GAR1	-1.15889	4.77779
YGL013C	PDR1	0.741676	4.82152
YNL327W	EGT2	-0.612519	4.87027
YDL097C	RPN6	-0.656245	4.85152
YMR099C	YMR099C	-0.838182	4.82371
YDL166C	FAP7	-0.935082	4.87046
YCR030C	SYP1	-0.635667	4.87259
YPL268W	PLC1	1.38867	4.69263
YKL006W	RPL14A	-1.04928	4.65896
YML048W	GSF2	0.620237	4.80909
YIL018W	RPL2B	-1.18302	4.66993
YJL173C	RFA3	-0.970269	4.85039
YHR060W	VMA22	-0.734487	4.87186
YML108W	YML108W	-0.694839	4.87179
YLR368W	MDM30	1.16171	4.65835
YFL024C	EPL1	0.941943	4.76293
YDR462W	MRPL28	-0.905608	4.83077
YBR080C	SEC18	-0.714194	4.8677
YNL262W	POL2	0.6157	4.83366
YBR293W	VBA2	1.59634	4.5906
YKL099C	UTP11	-0.87777	4.8615
YHL025W	SNF6	1.19653	4.85828
YNL073W	MSK1	1.07792	4.6993
YIL121W	QDR2	0.634339	4.83661
YNR058W	BIO3	2.3277	4.5096
YBR261C	TAE1	-0.66969	4.83272
YER100W	UBC6	-1.07016	4.84483
YLR237W	THI7	0.74003	4.77569
YBR259W	YBR259W	1.60992	4.58896
YOR237W	HES1	1.60017	4.52436
YKL098W	MTC2	1.33898	4.69001
YNL203C	YNL203C	2.59734	4.48429
YNR043W	MVD1	-0.808771	4.77764
YGR081C	SLX9	-0.775021	4.83455
YAL026C	DRS2	0.802024	4.81239
YCR006C	YCR006C	3.27801	4.50097
YDR339C	FCF1	-1.28727	4.83123
YLR420W	URA4	-0.680392	4.77793
YHR122W	YHR122W	-0.916782	4.82998
YLR027C	AAT2	-0.873127	4.7584
YDR251W	PAM1	0.623638	4.81713
YLR344W	RPL26A	-0.965503	4.64351
YHR005C-A	TIM10	-0.708503	4.75634
YEL067C	YEL067C	3.07338	4.50647
YLR029C	RPL15A	-0.905507	4.59723
YGL068W	MNP1	-1.15598	4.81701
YPL129W	TAF14	-0.85863	4.79276
YPR074C	TKL1	-0.811032	4.67123
YGL133W	ITC1	0.715377	4.71498
YOR219C	STE13	0.819274	4.72067
YCR100C	YCR100C	2.59791	4.46423
YFR001W	LOC1	-0.824502	4.81165
YCL065W	YCL065W	2.07281	4.45837
YNR003C	RPC34	-0.950186	4.81582
YDR037W	KRS1	-1.04022	4.65181
YIL134C-A	YIL134C-A	2.35331	4.45066
YJR058C	APS2	0.769195	4.81046
YER113C	TMN3	0.782203	4.74353
YLR040C	YLR040C	-1.2297	4.62417
YMR194W	RPL36A	-0.882767	4.61851
YCL033C	MXR2	-0.83852	4.7757
YMR072W	ABF2	-1.04266	4.75301
YCR038W-A	YCR038W-A	3.24985	4.46091
YNL055C	POR1	-0.866929	4.64087
YNL153C	GIM3	-0.739348	4.76357
YFL044C	OTU1	-0.89418	4.76544
YLR058C	SHM2	-0.970903	4.61139
YPL036W	PMA2	0.725616	4.79508
YDR461C-A	YDR461C-A	-0.812633	4.78207
YGL002W	ERP6	1.26453	4.76357
YOL068C	HST1	1.22917	4.73341
YIL014W	MNT3	1.12281	4.73454
YPR196W	YPR196W	1.4842	4.48527
YIL002C	INP51	1.05682	4.67622
YFR026C	ULI1	2.86689	4.45612
YLR411W	CTR3	2.42197	4.53324
YJL189W	RPL39	-1.18152	4.48982
YLR448W	RPL6B	-1.04179	4.59516
YOR283W	YOR283W	-0.621474	4.7744
YML088W	UFO1	0.637882	4.73163
YDR186C	YDR186C	0.960017	4.75371
YIL123W	SIM1	-0.716668	4.65744
YMR320W	YMR320W	2.98222	4.4339
YKL171W	NNK1	1.46866	4.52161
YMR068W	AVO2	2.02438	4.53652
YJL057C	IKS1	1.30189	4.54783
YJL084C	ALY2	0.970278	4.67143
YOL100W	PKH2	1.20498	4.55253
YDL067C	COX9	-1.09883	4.68332
YIR039C	YPS6	1.78577	4.42959
YHL021C	AIM17	-0.712495	4.73638
YFL026W	STE2	0.825621	4.65997
YIR034C	LYS1	-0.743781	4.76432
YHR051W	COX6	-0.949046	4.74016
YDL085W	NDE2	2.27864	4.40552
YCL043C	PDI1	-0.895286	4.6164
YER173W	RAD24	1.40348	4.50403
YER041W	YEN1	1.50687	4.47617
YDL173W	PAR32	-1.01976	4.75453
YMR043W	MCM1	-0.729438	4.75764
YER026C	CHO1	-0.960976	4.74592
YML028W	TSA1	-1.02726	4.52605
YOR064C	YNG1	1.46022	4.68026
YHR212C	YHR212C	2.22149	4.38816
YLR315W	NKP2	-1.01543	4.60307
YOR336W	KRE5	0.708883	4.65943
YCL004W	PGS1	1.95048	4.485
YPR020W	ATP20	-1.28769	4.71885
YHR061C	GIC1	-1.2455	4.57054
YGR035C	YGR035C	-0.963979	4.74799
YER172C	BRR2	0.597037	4.69306
YBR082C	UBC4	-1.02296	4.58732
YPL114W	YPL114W	2.13475	4.48603
YPR072W	NOT5	-0.826089	4.74863
YJL123C	MTC1	-0.598884	4.73917
YDR038C	ENA5	0.611915	4.70695
YJR105W	ADO1	-0.764951	4.62377
YOR322C	LDB19	1.07545	4.68042
YDR502C	SAM2	-0.848635	4.67083
YJL102W	MEF2	1.16445	4.5179
YMR084W	YMR084W	2.54837	4.37665
YLR170C	APS1	-0.876169	4.7241
YKR079C	TRZ1	0.613847	4.70203
YBR101C	FES1	-0.827652	4.71009
YJL056C	ZAP1	1.09031	4.50937
YEL066W	HPA3	-0.807394	4.72635
YJL076W	NET1	1.0142	4.72298
YNL100W	AIM37	-0.81846	4.68391
YOR018W	ROD1	0.709365	4.6102
YBR243C	ALG7	0.6842	4.70697
YMR063W	RIM9	1.48269	4.54992
YLR227C	ADY4	1.94316	4.4175
YGR282C	BGL2	-0.899384	4.55973
YBL112C	YBL112C	2.74284	4.37272
YFL034C-B	MOB2	-0.964477	4.64454
YDR217C	RAD9	0.863403	4.63969
YLR305C	STT4	0.52999	4.6953
YPR069C	SPE3	-0.916951	4.60139
YOR005C	DNL4	1.21119	4.43015
YPR186C	PZF1	0.897186	4.60101
YNL310C	ZIM17	-0.728741	4.70087
YHL040C	ARN1	1.28281	4.57675
YOR162C	YRR1	1.57649	4.44561
YLR186W	EMG1	-0.938242	4.67891
YLL027W	ISA1	-0.765008	4.66669
YDR171W	HSP42	1.1475	4.6899
YML094W	GIM5	-1.19829	4.68701
YNL162W	RPL42A	-1.22327	4.45926
YHR066W	SSF1	-0.714202	4.69002
YPR108W-A	YPR108W-A	2.10204	4.68857
YOR137C	SIA1	1.66825	4.39027
YBR203W	COS111	1.58055	4.33328
YPL115C	BEM3	0.751024	4.6198
YDR104C	SPO71	1.08153	4.42581
YDR541C	YDR541C	1.38827	4.4747
YLR043C	TRX1	-0.982189	4.51205
YBL028C	YBL028C	-0.720652	4.62594
YER115C	SPR6	1.59967	4.53225
YDR040C	ENA1	0.684656	4.61975
YBL062W	YBL062W	2.03935	4.2916
YDL044C	MTF2	1.19376	4.5939
YKL009W	MRT4	-1.07011	4.6015
YDL084W	SUB2	-0.703437	4.5321
YGR155W	CYS4	-0.911088	4.49663
YLR438C-A	LSM3	-1.10725	4.63058
YCR081W	SRB8	0.844656	4.49843
YDL053C	PBP4	-0.853485	4.65791
YOR132W	VPS17	-0.672285	4.62387
YPL015C	HST2	1.31622	4.63452
YER154W	OXA1	1.52057	4.65656
YKR086W	PRP16	0.92643	4.49841
YJL209W	CBP1	1.51755	4.44712
YLR256W	HAP1	0.744642	4.65079
YDR418W	RPL12B	-1.02947	4.40294
YGR162W	TIF4631	-0.706974	4.57157
YOR355W	GDS1	1.42749	4.64376
YJR039W	YJR039W	1.34297	4.37257
YGR167W	CLC1	-0.922931	4.57343
YER060W	FCY21	1.12249	4.51131
YLR017W	MEU1	-0.689801	4.61764
YDR350C	ATP22	1.59379	4.37611
YML058W-A	HUG1	-1.97189	4.44958
YGR214W	RPS0A	-1.00908	4.39764
YHR103W	SBE22	0.88557	4.60615
YGL106W	MLC1	-1.0553	4.55639
YAL019W-A	YAL019W-A	2.11275	4.25127
YKR061W	KTR2	2.1312	4.31203
YOR164C	GET4	-0.743519	4.61161
YOL045W	PSK2	0.717108	4.54748
YPR026W	ATH1	1.91983	4.32069
YMR018W	YMR018W	2.02667	4.24735
YIL078W	THS1	-0.79504	4.49224
YDR472W	TRS31	-0.653279	4.61576
YMR026C	PEX12	0.872277	4.47848
YOL093W	TRM10	-0.568361	4.6175
YFL065C	YFL065C	2.10935	4.34702
YIL065C	FIS1	-0.958549	4.62235
YKL049C	CSE4	-0.834693	4.60753
YGR181W	TIM13	-0.759204	4.59997
YLR378C	SEC61	-0.610225	4.5778
YDL182W	LYS20	-0.723945	4.52086
YLR425W	TUS1	1.15722	4.37006
YPL239W	YAR1	-0.634151	4.55036
YMR282C	AEP2	0.999988	4.41286
YPL232W	SSO1	-0.772746	4.60746
YBL082C	ALG3	0.67191	4.57728
YLR179C	YLR179C	-0.666745	4.49378
YLR024C	UBR2	0.890688	4.43983
YMR285C	NGL2	-0.753716	4.5635
YMR303C	ADH2	-1.18101	4.39307
YGR125W	YGR125W	0.871374	4.56055
YER042W	MXR1	-0.802516	4.58944
YLR048W	RPS0B	-0.977363	4.35523
YDR433W	YDR433W	-1.18436	4.53875
YGL157W	ARI1	-0.504186	4.60054
YML114C	TAF8	0.923575	4.57319
YOR095C	RKI1	-0.641961	4.57579
YPL017C	IRC15	1.79391	4.25447
YOR054C	VHS3	0.897076	4.50183
YPL011C	TAF3	1.363	4.58829
YIL132C	CSM2	1.26991	4.39255
YKL214C	YRA2	-0.942085	4.58789
YEL034W	HYP2	-1.10948	4.31022
YJL133C-A	YJL133C-A	-1.08408	4.58711
YML071C	COG8	-0.627361	4.53611
YDL031W	DBP10	-0.505522	4.58141
YPR114W	YPR114W	0.99819	4.57136
YBR030W	RKM3	0.727908	4.49201
YDR034C	LYS14	0.862956	4.48416
YGR121W-A	YGR121W-A	2.41345	4.19467
YNR055C	HOL1	0.618829	4.55892
YOL036W	YOL036W	1.43667	4.53414
YGL229C	SAP4	1.46465	4.30056
YPR086W	SUA7	1.34118	4.56021
YKL198C	PTK1	1.234	4.441
YNR066C	YNR066C	1.3961	4.24727
YER180C	ISC10	2.69227	4.23292
YMR146C	TIF34	-0.790794	4.46975
YCR079W	PTC6	1.91686	4.33432
YKL145W	RPT1	-0.675497	4.47731
YNR059W	MNT4	1.63502	4.267
YBR108W	AIM3	1.06383	4.46193
YNL301C	RPL18B	-0.938626	4.37347
YOR206W	NOC2	-0.640585	4.5507
YOR204W	DED1	-0.894829	4.43187
YIL092W	YIL092W	1.77119	4.31723
YDR039C	ENA2	0.564376	4.51099
YDR535C	YDR535C	2.2866	4.17741
YDL158C	YDL158C	2.85635	4.184
YDR351W	SBE2	0.748353	4.46533
YLR135W	SLX4	1.07322	4.2918
YGR199W	PMT6	0.601711	4.53356
YJL142C	IRC9	2.7827	4.43907
YGL087C	MMS2	-0.744928	4.54708
YLR195C	NMT1	-0.616451	4.55123
YLR161W	YLR161W	2.28026	4.16809
YLL020C	YLL020C	2.42571	4.40525
YOR145C	PNO1	-0.869345	4.52711
YDR466W	PKH3	1.00112	4.39942
YDR098C	GRX3	-0.836372	4.50102
YJR138W	IML1	0.792697	4.37717
YLR412W	BER1	0.87712	4.48382
YBL007C	SLA1	-0.620617	4.53828
YBR237W	PRP5	1.35757	4.33261
YGR034W	RPL26B	-1.06786	4.30898
YKR027W	BCH2	0.867424	4.47791
YDL167C	NRP1	0.560764	4.53561
YPR180W	AOS1	-0.764248	4.53586
YBR110W	ALG1	0.644926	4.52304
YMR305C	SCW10	-0.663745	4.44955
YOR151C	RPB2	0.571979	4.47893
YIR019C	MUC1	1.79436	4.13907
YPR063C	YPR063C	-1.03208	4.44724
YNL291C	MID1	0.919926	4.45709
YKR053C	YSR3	1.62335	4.1801
YKR098C	UBP11	1.43114	4.22271
YML056C	IMD4	-0.613212	4.4467
YLR441C	RPS1A	-0.932489	4.28819
YOR296W	YOR296W	0.830316	4.32064
YPR203W	YPR203W	2.44006	4.24991
YFL055W	AGP3	1.84569	4.15573
YKL014C	URB1	0.489069	4.52136
YKR005C	YKR005C	2.39924	4.14971
YBL011W	SCT1	0.862679	4.48013
YKL192C	ACP1	-1.08417	4.40506
YDR137W	RGP1	0.848202	4.41508
YDR011W	SNQ2	0.516391	4.51378
YOR358W	HAP5	0.93016	4.35216
YGR058W	PEF1	-0.987397	4.422
YKL195W	MIA40	0.688724	4.49986
YLR028C	ADE16	-0.549862	4.49415
YMR062C	ARG7	-0.816976	4.50194
YDR255C	RMD5	1.27813	4.26235
YJR018W	YJR018W	1.94157	4.11321
YJL165C	HAL5	0.709995	4.45695
YKR020W	VPS51	-0.714287	4.46927
YEL002C	WBP1	-0.621074	4.46015
YDR476C	YDR476C	-0.677567	4.49743
YGR169C-A	YGR169C-A	-1.74905	4.49929
YDR378C	LSM6	-0.762753	4.45636
YGR198W	YPP1	0.744277	4.46228
YJR160C	MPH3	2.03262	4.11917
YOR367W	SCP1	-0.963378	4.47831
YGR033C	TIM21	0.520561	4.48671
YNL111C	CYB5	-0.932946	4.44901
YJL143W	TIM17	-0.973115	4.45219
YDR430C	CYM1	0.557221	4.4656
YOR042W	CUE5	-0.718991	4.48448
YIL172C	IMA3	1.64533	4.11591
YLR363C	NMD4	-0.559091	4.46772
YHR031C	RRM3	0.821443	4.38072
YNL037C	IDH1	-0.691773	4.43619
YOR220W	RCN2	-0.820378	4.44531
YMR218C	TRS130	0.718419	4.38582
YLR209C	PNP1	-0.573159	4.47919
YER006W	NUG1	-0.744269	4.43853
YOL151W	GRE2	-0.694165	4.48361
YHR200W	RPN10	-0.642324	4.41212
YFL064C	YFL064C	2.03559	4.22297
YOR026W	BUB3	1.38812	4.41028
YDL077C	VAM6	0.665424	4.35236
YMR161W	HLJ1	-0.712289	4.4766
YFL004W	VTC2	-0.572241	4.44848
YPL062W	YPL062W	2.22126	4.09276
YDR412W	RRP17	-0.846683	4.46463
YLR061W	RPL22A	-1.20956	4.22138
YBR154C	RPB5	-0.592613	4.3876
YMR110C	HFD1	-0.53757	4.45847
YHR049W	FSH1	-0.646067	4.43205
YDL131W	LYS21	-0.756647	4.38676
YCR086W	CSM1	-1.01669	4.45925
YKR021W	ALY1	1.13856	4.31193
YDR402C	DIT2	1.94192	4.07055
YDR081C	PDC2	0.673596	4.4043
YIL019W	FAF1	-0.632675	4.45512
YGR111W	YGR111W	-0.683696	4.40104
YOR294W	RRS1	-1.05789	4.40952
YCR016W	YCR016W	-0.912399	4.45446
YBR233W	PBP2	-0.62873	4.37695
YLR248W	RCK2	-0.496819	4.45288
YBR039W	ATP3	-0.83175	4.40663
YPL111W	CAR1	-0.895515	4.40862
YCR068W	ATG15	1.07441	4.31701
YJL070C	YJL070C	1.02745	4.21182
YOR100C	CRC1	1.70559	4.05377
YOL026C	MIM1	-0.77638	4.43114
YBL004W	UTP20	0.582417	4.44448
YLL013C	PUF3	0.845416	4.4411
YGR232W	NAS6	-0.655132	4.44197
YNR008W	LRO1	-0.67919	4.40373
YMR075W	RCO1	0.669788	4.35124
YCL026C-B	HBN1	-1.64415	4.21186
YER122C	GLO3	-0.507818	4.41736
YOL164W	BDS1	2.0724	4.10129
YFR049W	YMR31	-1.15353	4.42845
YPL248C	GAL4	1.7371	4.07715
YDL153C	SAS10	0.843872	4.39977
YJR008W	YJR008W	1.48934	4.11202
YKL203C	TOR2	0.71623	4.29206
YOR046C	DBP5	-0.791802	4.39038
YDR335W	MSN5	0.485639	4.42786
YMR066W	SOV1	1.08925	4.17167
YDL160C-A	YDL160C-A	-0.761273	4.42631
YJR130C	STR2	0.894687	4.27305
YKL149C	DBR1	0.883591	4.34489
YCR011C	ADP1	0.590703	4.4265
YEL060C	PRB1	-0.591037	4.42347
YEL076C-A	YEL076C-A	1.60748	4.18458
YGR237C	YGR237C	0.576296	4.34265
YGL101W	YGL101W	-0.946179	4.4194
YMR229C	RRP5	-0.620142	4.38916
YGR241C	YAP1802	0.955147	4.40529
YIL061C	SNP1	-0.708433	4.27201
YMR015C	ERG5	-0.610888	4.40974
YMR256C	COX7	-0.942259	4.40795
YLR396C	VPS33	0.848983	4.35372
YJR054W	YJR054W	0.983141	4.24247
YIL099W	SGA1	2.04793	4.02522
YML100W	TSL1	1.10385	4.35671
YNL257C	SIP3	0.923256	4.22413
YJL153C	INO1	1.41417	4.01906
YJL020C	BBC1	-0.468205	4.3995
YAL062W	GDH3	1.52282	4.10172
YEL020C	YEL020C	0.929004	4.19838
YPR081C	GRS2	0.933041	4.22851
YOL112W	MSB4	1.35762	4.1707
YGL021W	ALK1	0.517543	4.37797
YPL043W	NOP4	-0.591928	4.36899
YJL217W	REE1	-0.835049	4.27783
YER069W	ARG5,6	0.707141	4.3055
YGR182C	YGR182C	2.34978	3.99655
YBR011C	IPP1	-0.869066	4.19528
YOR180C	DCI1	2.30096	4.0307
YDR389W	SAC7	1.02023	4.37436
YIR029W	DAL2	2.31435	4.05536
YER146W	LSM5	-1.04073	4.36848
YDR263C	DIN7	1.81335	4.00678
YPL092W	SSU1	0.627214	4.31927
YIL167W	SDL1	2.18029	3.98036
YGR095C	RRP46	-0.8599	4.37738
YDL220C	CDC13	1.21358	4.1671
YNR031C	SSK2	0.902719	4.28964
YKL210W	UBA1	-0.711077	4.28735
YER072W	VTC1	-1.02192	4.16449
YNL101W	AVT4	0.727968	4.26793
YER023W	PRO3	-0.725171	4.28224
YBR213W	MET8	-0.927167	4.20512
YHR111W	UBA4	-0.507522	4.35347
YOL157C	IMA2	1.40048	3.99161
YIL127C	RRT14	-0.501374	4.35951
YOR062C	YOR062C	1.45871	4.08104
YIL146C	ATG32	1.52205	4.03927
YCR087C-A	YCR087C-A	-0.70418	4.34068
YBR120C	CBP6	-0.948845	4.27738
YLR159W	YLR159W	2.42652	3.96213
YLR055C	SPT8	0.531299	4.35412
YMR049C	ERB1	-0.789705	4.33839
YKR081C	RPF2	-0.607323	4.3087
YPR144C	NOC4	-0.632188	4.35113
YPR023C	EAF3	1.43249	4.35056
YBR196C	PGI1	-0.936533	4.11981
YNL322C	KRE1	-0.71354	4.32576
YDL003W	MCD1	0.499968	4.34603
YKL165C	MCD4	0.629435	4.32301
YGL071W	AFT1	1.26503	4.30831
YLR292C	SEC72	-0.940641	4.3382
YCL059C	KRR1	-0.590821	4.3192
YPL240C	HSP82	-0.77431	4.19504
YPL229W	YPL229W	-0.815017	4.15739
YMR287C	DSS1	0.958344	4.11997
YNL106C	INP52	0.796686	4.18472
YER189W	YER189W	1.40572	4.00647
YKL042W	SPC42	-0.9128	4.2741
YPR172W	YPR172W	-0.806749	4.3321
YGL190C	CDC55	0.460467	4.32998
YHR136C	SPL2	-0.816405	4.29027
YDL130W	RPP1B	-1.03748	4.05671
YDL165W	CDC36	-0.976302	4.32988
YDR314C	RAD34	1.45807	4.00842
YGR150C	CCM1	0.798248	4.11371
YDR298C	ATP5	-0.825871	4.3023
YLR131C	ACE2	1.04245	4.29124
YPR149W	NCE102	-0.714453	4.18153
YCR020C	PET18	1.54287	3.97483
YOR071C	NRT1	0.867438	4.21433
YDL056W	MBP1	0.809271	4.21403
YLR046C	YLR046C	3.24139	3.97745
YPR099C	YPR099C	2.39	3.93549
YDR032C	PST2	-0.743021	4.25156
YMR165C	PAH1	0.65388	4.26152
YGL097W	SRM1	-0.648151	4.31401
YGL073W	HSF1	1.09436	4.25925
YJL026W	RNR2	-0.755118	4.21017
YDR513W	GRX2	-0.899414	4.26116
YJR007W	SUI2	-0.60717	4.21951
YER090W	TRP2	-0.837419	4.29377
YPL255W	BBP1	1.2541	4.19886
YFL032W	YFL032W	1.90568	4.25738
YEL059C-A	SOM1	-1.41898	4.09692
YLR112W	YLR112W	2.04838	4.00112
YKL108W	SLD2	0.601049	4.24448
YBL058W	SHP1	-0.566631	4.29806
YNR034W	SOL1	-0.946483	4.24505
YOR157C	PUP1	-0.516751	4.26745
YKR059W	TIF1	-0.881813	4.11565
YMR027W	YMR027W	-0.466523	4.29581
YOR261C	RPN8	-0.546896	4.25805
YPL089C	RLM1	1.14742	4.19511
YOR128C	ADE2	-0.555944	4.27369
YER017C	AFG3	0.871585	4.23177
YKL024C	URA6	-0.949706	4.27794
YJR006W	POL31	0.627138	4.27304
YLR312W-A	MRPL15	-0.771042	4.19143
YBR025C	OLA1	-0.779433	4.1355
YAL014C	SYN8	0.597312	4.27642
YER062C	HOR2	-0.773412	4.2842
YHL047C	ARN2	1.73658	4.0782
YDR212W	TCP1	-0.811884	4.21913
YER174C	GRX4	-0.508773	4.27187
YDR179C	CSN9	-1.04503	4.16183
YOR310C	NOP58	-0.879283	4.15491
YDL168W	SFA1	-0.70827	4.26325
YDR256C	CTA1	1.92132	3.88119
YKL143W	LTV1	-0.548487	4.27854
YHR071C-A	YHR071C-A	2.34652	3.88442
YAL046C	AIM1	-0.89599	4.2792
YGL029W	CGR1	-0.615916	4.2685
YJL138C	TIF2	-0.835913	4.08341
YMR316C-B	YMR316C-B	2.34623	3.89347
YGL136C	MRM2	0.804469	4.07389
YOR072W-B	YOR072W-B	4.42718	3.99949
YOR090C	PTC5	0.645117	4.25314
YNR024W	MPP6	-1.03025	4.26089
YNL236W	SIN4	0.544475	4.20499
YLL015W	BPT1	0.637109	4.21613
YJR035W	RAD26	0.832318	4.07038
YGL050W	TYW3	-0.494366	4.23496
YPL243W	SRP68	-0.50989	4.24942
YOR136W	IDH2	-0.76225	4.19191
YGR057C	LST7	1.05973	4.07723
YPR058W	YMC1	-0.562915	4.24239
YJL199C	MBB1	1.45988	4.10892
YJR060W	CBF1	-0.657328	4.25609
YBL069W	AST1	-0.517299	4.23827
YOL150C	YOL150C	2.64025	3.9151
YMR195W	ICY1	-1.02245	4.2096
YEL046C	GLY1	-0.801039	4.1183
YKL079W	SMY1	0.835491	4.16266
YNL312W	RFA2	-0.634079	4.24309
YGR062C	COX18	0.97266	4.03833
YKL060C	FBA1	-1.02607	3.92432
YNR074C	AIF1	0.694769	4.196
YLL018C	DPS1	-0.756955	4.11843
YKL213C	DOA1	1.01658	4.24157
YGR010W	NMA2	0.973829	4.19702
YDR330W	UBX5	-0.579292	4.16695
YOL053W	AIM39	1.00814	4.01047
YLR288C	MEC3	0.924818	4.02101
YBL061C	SKT5	0.851144	4.22897
YDR085C	AFR1	1.83633	3.92165
YDR371W	CTS2	0.82484	4.09899
YKR013W	PRY2	-0.745099	4.16354
YDL198C	GGC1	-0.57382	4.22099
YDL170W	UGA3	0.878454	4.04766
YDR367W	KEI1	0.612805	4.20376
YMR312W	ELP6	-0.821861	4.20755
YOR260W	GCD1	0.496062	4.18836
YNL063W	MTQ1	1.24128	4.00728
YNL216W	RAP1	-0.580853	4.21504
YLR258W	GSY2	0.844865	4.15447
YNR046W	TRM112	-0.704237	4.16786
YJL207C	LAA1	0.590455	4.16205
YOL082W	ATG19	0.902953	4.11134
YML118W	NGL3	1.79523	3.82975
YKL043W	PHD1	0.988394	4.18886
YGR103W	NOP7	-0.707771	4.16201
YDR050C	TPI1	-0.992741	3.91116
YKL002W	DID4	-0.591502	4.2051
YBR235W	YBR235W	0.970693	4.09355
YPR043W	RPL43A	-0.916785	3.93323
YHL015W	RPS20	-0.926081	3.91195
YHR058C	MED6	-0.560627	4.14234
YHR176W	FMO1	1.32116	3.86586
YDR365C	ESF1	0.744881	4.17476
YOL086C	ADH1	-1.08916	3.87671
YLR265C	NEJ1	0.922803	4.05548
YER098W	UBP9	1.46884	3.88379
YPR194C	OPT2	2.0196	3.7891
YDR023W	SES1	-0.77586	4.02169
YDR436W	PPZ2	0.990292	3.96487
YDL180W	YDL180W	0.93368	4.04474
YML097C	VPS9	-0.58276	4.13427
YCR064C	YCR064C	2.58968	3.768
YER038W-A	YER038W-A	1.95204	3.77529
YBL091C	MAP2	-0.639952	4.13075
YKR069W	MET1	1.52002	3.92801
YML006C	GIS4	0.68476	4.07422
YPL225W	YPL225W	-0.78363	4.07741
YOR323C	PRO2	-0.840478	4.10088
YDR026C	YDR026C	1.14572	4.05775
YKR100C	SKG1	0.791662	4.12558
YLR373C	VID22	0.599685	4.1062
YPL110C	GDE1	0.699125	4.09599
YML018C	YML018C	0.527868	4.14454
YKL204W	EAP1	-0.486827	4.15431
YLR233C	EST1	1.56381	3.79533
YMR153W	NUP53	-0.484852	4.13023
YHR178W	STB5	1.54738	3.88348
YGL253W	HXK2	-0.891661	3.94982
YPR161C	SGV1	0.547255	4.12825
YOL162W	YOL162W	2.12633	3.73276
YPL119C-A	YPL119C-A	2.53558	3.73847
YGL061C	DUO1	-1.0365	4.09873
YOL143C	RIB4	-0.864323	4.01885
YNR045W	PET494	0.987487	3.90721
YDR316W	OMS1	0.954465	3.98816
YDL040C	NAT1	-0.466935	4.13593
YBR167C	POP7	-0.597306	4.11819
YGL236C	MTO1	1.07011	3.94187
YBL102W	SFT2	-0.81166	4.13895
YLR222C	UTP13	-0.502405	4.13917
YGR127W	YGR127W	1.20959	3.89462
YDL022W	GPD1	-0.574427	4.0977
YPL019C	VTC3	-0.589602	4.03997
YBR021W	FUR4	0.968179	3.98303
YLR273C	PIG1	1.49716	3.81791
YFR003C	YPI1	-0.605963	4.13361
YOL012C	HTZ1	-0.975685	4.09344
YNR022C	MRPL50	-0.766074	4.1216
YJR136C	TTI2	1.33368	3.99836
YMR301C	ATM1	0.653054	4.10913
YPL159C	PET20	-0.900543	4.04044
YMR038C	CCS1	-0.591768	4.0825
YCL010C	SGF29	0.905595	4.12314
YOR092W	ECM3	0.549748	4.05079
YLR031W	YLR031W	1.72553	3.70236
YGL041W-A	YGL041W-A	-0.835351	4.11497
YGL242C	YGL242C	-0.760318	4.10317
YOL094C	RFC4	-0.921822	4.10018
YKR058W	GLG1	2.29447	3.77138
YOL165C	AAD15	2.3468	3.70427
YGL216W	KIP3	0.834671	4.00572
YLR075W	RPL10	-0.925788	3.84623
YLR208W	SEC13	-0.680513	4.03713
YML003W	YML003W	1.24872	3.8654
YIL088C	AVT7	0.805854	4.09878
YOR190W	SPR1	1.44396	3.70319
YPL082C	MOT1	0.652151	4.07275
YMR175W	SIP18	1.91552	3.7367
YPL212C	PUS1	-0.53958	4.1011
YNL142W	MEP2	1.20516	3.75855
YDR070C	FMP16	2.57413	3.82638
YDR116C	MRPL1	-0.940648	3.94946
YMR004W	MVP1	-0.606392	4.07392
YNL042W-B	YNL042W-B	4.10774	3.80334
YDR301W	CFT1	0.581695	4.04137
YPL168W	YPL168W	0.931029	3.87303
YIL126W	STH1	0.546457	4.08619
YBL068W	PRS4	-0.631291	4.08685
YJL098W	SAP185	0.504806	4.08007
YJR145C	RPS4A	-0.914492	3.82906
YPL190C	NAB3	-0.670753	4.07918
YLR327C	TMA10	-0.956214	3.97129
YJR123W	RPS5	-1.04368	3.78802
YPR182W	SMX3	-0.98489	4.06467
YBL045C	COR1	-0.52809	4.06795
YDR281C	PHM6	-0.695979	4.05528
YCR037C	PHO87	1.13587	3.83794
YML076C	WAR1	1.05447	3.8331
YOR275C	RIM20	1.29306	3.94741
YMR014W	BUD22	-0.508434	4.04842
YJL077W-A	YJL077W-A	1.82684	4.02803
YGR067C	YGR067C	1.38997	3.63644
YER095W	RAD51	-0.815273	4.03014
YML092C	PRE8	-0.652604	4.01541
YJR121W	ATP2	-0.572792	3.93896
YER003C	PMI40	-0.82516	3.948
YLR367W	RPS22B	-0.641888	3.88333
YOL102C	TPT1	-0.780927	4.02211
YHR162W	YHR162W	-0.606434	3.94348
YER181C	YER181C	1.79372	3.61165
YJL033W	HCA4	-0.574635	4.0393
YMR031W-A	YMR031W-A	1.78899	3.60961
YLR060W	FRS1	-0.701379	3.92316
YMR325W	PAU19	1.56708	3.60536
YDR060W	MAK21	-0.550161	4.01762
YLR014C	PPR1	1.09394	3.74053
YIL029C	YIL029C	1.98693	3.60822
YHR203C	RPS4B	-0.911912	3.78422
YOR051C	ETT1	-0.629836	4.00789
YKR010C	TOF2	0.737086	3.85262
YOL084W	PHM7	1.80631	3.60725
YAL038W	CDC19	-1.09407	3.7
YPL095C	EEB1	0.985386	3.76645
YHR052W	CIC1	-0.907305	4.01778
YPL098C	MGR2	-0.904752	4.00178
YGR096W	TPC1	1.18416	3.78507
YJR040W	GEF1	0.610221	3.97097
YBR027C	YBR027C	2.34318	3.62714
YMR286W	MRPL33	-0.776041	4.01704
[truncated: 4,003 more rows]

## Sheet: Supplementary Fig. 6_Seh1
	Gene Name	Fold Change	log10_PValue
YBR083W	TEC1	4.15208	11.59
YOL013W-A	YOL013W-A	5.98039	11.3652
YER151C	UBP3	3.38409	11.08
YIL060W	YIL060W	5.19746	10.8096
YER075C	PTP3	2.93894	9.89324
YCL021W-A	YCL021W-A	4.96098	9.84869
YEL009C	GCN4	3.04892	9.5559
YER138W-A	YER138W-A	5.39804	9.5005
YDR128W	MTC5	2.82289	9.44804
YGR257C	MTM1	2.86118	9.22964
YBL100W-B	YBL100W-B	4.80207	9.05908
YPR115W	RGC1	3.35569	8.90461
YDR261W-B	YDR261W-B	4.82352	8.87972
YLR410W-B	YLR410W-B	4.85115	8.84545
YLR157C	ASP3-2	4.24432	8.9075
YER109C	FLO8	3.36637	8.9162
YHR145C	YHR145C	4.9789	8.79382
YOR192C-B	YOR192C-B	4.83994	8.78598
YFL002W-A	YFL002W-A	4.82349	8.77293
YDR034C-D	YDR034C-D	4.79273	8.73726
YOR343W-B	YOR343W-B	4.81247	8.71386
YGR161W-B	YGR161W-B	4.80671	8.69997
YCL019W	YCL019W	4.81053	8.69578
YDR210W-B	YDR210W-B	4.82072	8.67192
YNL284C-B	YNL284C-B	4.79468	8.67621
YDR190C	RVB1	2.6784	8.63543
YLR035C-A	YLR035C-A	4.88415	8.62896
YJR042W	NUP85	1.74649	8.58705
YDR340W	YDR340W	4.78419	8.58188
YPR158C-D	YPR158C-D	4.67457	8.55435
YBR276C	PPS1	2.72652	8.51039
YLR227W-B	YLR227W-B	4.71385	8.52597
YHR214C-B	YHR214C-B	4.68232	8.5155
YML045W	YML045W	4.68473	8.47835
YAR009C	YAR009C	4.88711	8.47254
YIL082W-A	YIL082W-A	4.52897	8.44216
YDR210C-D	YDR210C-D	4.65904	8.46295
YCL036W	GFD2	1.7911	8.43486
YBR012W-B	YBR012W-B	4.66576	8.45413
YER160C	YER160C	4.64735	8.43487
YPL075W	GCR1	3.05193	8.39304
YDR261C-D	YDR261C-D	4.74847	8.42676
YDR098C-B	YDR098C-B	4.65664	8.40826
YNL054W-B	YNL054W-B	4.67335	8.40287
YJR027W	YJR027W	4.68192	8.41182
YBL005W-B	YBL005W-B	4.80866	8.38949
YDR316W-B	YDR316W-B	4.68451	8.39014
YOL103W-B	YOL103W-B	4.69213	8.39371
YGR161C-D	YGR161C-D	4.67302	8.37986
YPR158W-B	YPR158W-B	4.68907	8.37804
YJR029W	YJR029W	4.73598	8.38348
YGR038C-B	YGR038C-B	4.66394	8.37582
YDR365W-B	YDR365W-B	4.69154	8.38223
YER138C	YER138C	4.66135	8.38049
YGL094C	PAN2	1.5356	8.34287
YPL257W-B	YPL257W-B	4.67937	8.37254
YLL066C	YLL066C	2.91377	8.49034
YML039W	YML039W	4.66843	8.36822
YOR142W-B	YOR142W-B	4.66772	8.35256
YMR045C	YMR045C	4.77783	8.3411
YNL284C-A	YNL284C-A	4.25631	8.3412
YGR027W-B	YGR027W-B	4.6943	8.34999
YMR050C	YMR050C	4.65076	8.34047
YLR157C-B	YLR157C-B	4.67086	8.33753
YPR137C-B	YPR137C-B	4.69859	8.30489
YOL103W	ITR2	2.53024	8.29313
YIL080W	YIL080W	4.502	8.27455
YML051W	GAL80	3.59637	8.28142
YIL046W	MET30	1.68985	8.25854
YHR024C	MAS2	1.35148	8.23795
YLR211C	YLR211C	2.61172	8.20873
YFR018C	YFR018C	1.88262	8.18539
YGR109W-B	YGR109W-B	4.4617	8.11197
YPR204W	YPR204W	3.19866	8.19694
YGL113W	SLD3	2.95433	8.06122
YOL081W	IRA2	1.61569	7.99788
YHR219W	YHR219W	3.31585	8.02995
YGR296W	YRF1-3	2.50294	8.01427
YPR158C-C	YPR158C-C	4.22812	7.94285
YOL103W-A	YOL103W-A	4.30339	7.93825
YIR016W	YIR016W	3.54921	8.25223
YDR210C-C	YDR210C-C	4.29385	7.91563
YDR545W	YRF1-1	2.57765	7.96278
YER159C-A	YER159C-A	4.28175	7.88933
YDR316W-A	YDR316W-A	4.2889	7.88188
YPL257W-A	YPL257W-A	4.28467	7.8837
YGR161C-C	YGR161C-C	4.27483	7.87789
YLR227W-A	YLR227W-A	4.30526	7.87893
YML045W-A	YML045W-A	4.25553	7.87114
YHR214C-C	YHR214C-C	4.26075	7.86553
YDR261C-C	YDR261C-C	4.36781	7.86159
YDR098C-A	YDR098C-A	4.2921	7.85781
YOR142W-A	YOR142W-A	4.293	7.8496
YNL054W-A	YNL054W-A	4.30505	7.84929
YMR051C	YMR051C	4.27739	7.83982
YAR010C	YAR010C	4.37389	7.84071
YDR122W	KIN1	1.8705	7.84963
YPR137C-A	YPR137C-A	4.3487	7.83628
YBR012W-A	YBR012W-A	4.28154	7.83075
YJR028W	YJR028W	4.36647	7.82567
YER137C-A	YER137C-A	4.27909	7.82738
YAL034C	FUN19	3.79291	7.86197
YGR038C-A	YGR038C-A	4.27787	7.81443
YLR157C-A	YLR157C-A	4.28695	7.81262
YDR365W-A	YDR365W-A	4.27709	7.81207
YGR027W-A	YGR027W-A	4.27241	7.80861
YPR158W-A	YPR158W-A	4.28593	7.79814
YJR026W	YJR026W	4.28463	7.80155
YML040W	YML040W	4.26891	7.78694
YPL066W	YPL066W	2.30573	7.76157
YLR466W	YRF1-4	2.66214	7.78344
YOR328W	PDR10	3.73693	7.89954
YLR256W-A	YLR256W-A	4.24751	7.70591
YBL100W-A	YBL100W-A	3.99671	7.71312
YER186C	YER186C	3.85849	7.74185
YOR192C-A	YOR192C-A	3.9363	7.6947
YHL050C	YHL050C	3.31327	7.68844
YHL032C	GUT1	2.97148	7.6436
YIL082W	YIL082W	4.01591	7.60332
YDR210W-A	YDR210W-A	4.05964	7.62688
YFL002W-B	YFL002W-B	3.95122	7.60906
YJL113W	YJL113W	3.66011	7.79747
YJL093C	TOK1	2.00345	7.55646
YHL009W-B	YHL009W-B	3.65439	7.72832
YLR155C	ASP3-1	3.67435	7.53049
YLL067C	YLL067C	2.95755	7.57398
YEL077C	YEL077C	2.90947	7.56057
YBR012C	YBR012C	3.51824	7.47964
YCL020W	YCL020W	3.9787	7.51582
YLR410W-A	YLR410W-A	4.07384	7.51201
YOR192C-C	YOR192C-C	5.09917	7.4883
YOR227W	HER1	2.27183	7.44762
YOL113W	SKM1	3.29728	7.43591
YPR117W	YPR117W	3.27756	7.58042
YPL204W	HRR25	1.02149	7.42192
YGR161W-A	YGR161W-A	3.9532	7.41587
YHL009W-A	YHL009W-A	3.3646	7.50963
YDR170W-A	YDR170W-A	4.05206	7.33794
YER190W	YRF1-2	2.6315	7.3356
YBL113C	YBL113C	3.25264	7.32962
YBL005W-A	YBL005W-A	4.31416	7.30206
YPL283C	YRF1-7	2.50971	7.30519
YHR165C	PRP8	1.161	7.31117
YLR177W	YLR177W	2.69033	7.28163
YMR046C	YMR046C	4.32363	7.25307
YJL092W	SRS2	1.92665	7.25604
YHR080C	YHR080C	3.56738	7.23277
YJL225C	YJL225C	2.8235	7.26928
YNL339C	YRF1-6	2.48125	7.2397
YBL107W-A	YBL107W-A	6.18594	7.26323
YOR396W	YRF1-8	2.45517	7.21909
YKR050W	TRK2	3.79708	7.21527
YGL150C	INO80	1.37714	7.24237
YDR034C-C	YDR034C-C	3.93695	7.2479
YMR190C	SGS1	2.59649	7.18941
YPL022W	RAD1	1.71671	7.13564
YDR261W-A	YDR261W-A	3.9369	7.20231
YLL019C	KNS1	1.64711	7.12447
YOR060C	SLD7	2.54275	7.10966
YML133C	YML133C	2.76093	7.11421
YOR030W	DFG16	1.89364	7.08293
YHL035C	VMR1	2.81795	7.05969
YER155C	BEM2	1.28182	7.12209
YML081W	TDA9	2.32489	7.07221
YOR343W-A	YOR343W-A	3.97104	7.10578
YKL176C	LST4	2.4363	7.03644
YIL177C	YIL177C	2.69039	7.02279
YLR467W	YRF1-5	2.50926	7.00559
YFL050C	ALR2	3.10732	7.1892
YGR274C	TAF1	1.61923	7.02325
YKL038W	RGT1	2.11686	6.9714
YJR147W	HMS2	2.80016	6.9844
YBR063C	YBR063C	3.84461	7.00471
YLR160C	ASP3-4	3.9243	6.9137
YGR109W-A	YGR109W-A	3.82171	6.90185
YOR172W	YRM1	2.60222	6.89328
YCL001W	RER1	-1.38353	6.95629
YDL231C	BRE4	2.78258	6.94777
YPL060C-A	YPL060C-A	3.25386	6.96127
YBL085W	BOI1	1.73482	6.8968
YHR218W	YHR218W	2.51474	6.87931
YJL005W	CYR1	1.38383	6.86077
YFL056C	AAD6	3.97537	6.90173
YLR158C	ASP3-3	4.23547	6.77885
YNL294C	RIM21	1.80788	6.77335
YGR142W	BTN2	1.31542	6.84662
YER132C	PMD1	2.00676	6.76039
YGR070W	ROM1	2.59761	6.81316
YPL247C	YPL247C	1.70135	6.75507
YDR262W	YDR262W	2.00531	6.8249
YOR232W	MGE1	-1.32186	6.77295
YOR234C	RPL33B	-1.3301	6.73081
YMR173W	DDR48	-1.2855	6.76945
YNR051C	BRE5	1.76466	6.79311
YEL026W	SNU13	-1.2822	6.68754
YFL033C	RIM15	1.54478	6.6769
YBL111C	YBL111C	2.61103	6.69215
YEL023C	YEL023C	3.14407	6.81804
YHR195W	NVJ1	1.91956	6.72098
YBL052C	SAS3	2.60607	6.66533
YLR224W	YLR224W	1.63458	6.6436
YMR096W	SNZ1	3.10408	6.63565
YDR344C	YDR344C	3.47916	6.78257
YOR031W	CRS5	4.60579	6.62385
YGL090W	LIF1	2.46749	6.59881
YAL020C	ATS1	1.86833	6.64255
YOL005C	RPB11	-1.21215	6.66366
YAR042W	SWH1	1.28231	6.65342
YPR164W	MMS1	1.26896	6.6013
YMR173W-A	YMR173W-A	-1.31071	6.61837
YOR015W	YOR015W	2.83776	6.55521
YGR020C	VMA7	-1.15277	6.59168
YOR290C	SNF2	1.29131	6.61993
YJR091C	JSN1	1.59587	6.59285
YDL012C	YDL012C	-0.928608	6.60765
YFL031W	HAC1	2.29967	6.60748
YPR023C	EAF3	1.26949	6.60185
YBL063W	KIP1	1.87735	6.50213
YPR013C	YPR013C	2.27294	6.47331
YBR008C	FLR1	2.75719	6.61224
YDR443C	SSN2	1.87702	6.49874
YBR013C	YBR013C	2.06723	6.53901
YMR207C	HFA1	2.11159	6.42871
YIR023W	DAL81	2.05852	6.49872
YPL040C	ISM1	1.6679	6.42445
YJR107W	YJR107W	3.63309	6.43094
YPL252C	YAH1	-0.904945	6.52183
YOR286W	RDL2	-0.868031	6.52089
YMR122W-A	YMR122W-A	-1.51928	6.43048
YML002W	YML002W	3.30174	6.48869
YJL025W	RRN7	2.6576	6.40271
YDR171W	HSP42	1.51713	6.497
YMR276W	DSK2	-1.05332	6.4805
YDL189W	RBS1	1.54123	6.50216
YNL329C	PEX6	1.38459	6.40424
YOL138C	RTC1	1.88019	6.39683
YOR208W	PTP2	2.47906	6.3856
YLR422W	YLR422W	1.23268	6.41135
YJL213W	YJL213W	3.70285	6.42642
YDR200C	VPS64	1.88163	6.4526
YLR320W	MMS22	2.33922	6.39998
YML023C	NSE5	1.63381	6.38296
YDR412W	RRP17	-0.984785	6.48401
YJL187C	SWE1	1.84538	6.39278
YDR332W	IRC3	1.99825	6.34698
YHR073W	OSH3	1.32437	6.43993
YML104C	MDM1	2.48983	6.33979
YBR191W	RPL21A	-1.88327	6.33836
YNL131W	TOM22	-1.11728	6.3952
YPL008W	CHL1	2.30578	6.31711
YGR170W	PSD2	1.99208	6.36679
YPR184W	GDB1	2.4736	6.283
YLR454W	FMP27	1.20026	6.32668
YNL138W-A	YSF3	-1.72189	6.35724
YPR036W	VMA13	-1.27594	6.36384
YPR063C	YPR063C	-1.19677	6.36029
YOL004W	SIN3	0.994299	6.38334
YPL242C	IQG1	1.08246	6.33137
YDR432W	NPL3	-1.2229	6.33071
YPL151C	PRP46	1.55276	6.31486
YPL193W	RSA1	1.04364	6.32628
YJR004C	SAG1	3.27592	6.24605
YPL269W	KAR9	2.41939	6.23629
YKR104W	YKR104W	2.79425	6.39985
YAL056W	GPB2	1.82587	6.25899
YNL190W	YNL190W	-1.46751	6.31029
YLL053C	YLL053C	3.91749	6.28017
YDL239C	ADY3	3.17271	6.30359
YDR077W	SED1	-1.2704	6.21629
YKL132C	RMA1	3.02284	6.21273
YLR154C-G	YLR154C-G	2.39808	6.30609
YKL195W	MIA40	0.827352	6.29349
YNR069C	BSC5	3.35363	6.19818
YBR163W	EXO5	2.22612	6.16361
YLR371W	ROM2	1.33885	6.18602
YKL101W	HSL1	1.28182	6.23852
YEL075W-A	YEL075W-A	3.1872	6.25827
YJL129C	TRK1	1.6943	6.18223
YAL029C	MYO4	1.03205	6.24293
YNR068C	YNR068C	3.59189	6.17399
YIL062C	ARC15	-1.29379	6.24726
YLR278C	YLR278C	1.38617	6.15972
YMR176W	ECM5	2.01709	6.14237
YNL042W-B	YNL042W-B	4.58481	6.12733
YJL141C	YAK1	1.66903	6.1692
YJR070C	LIA1	-1.27539	6.17713
YLR287C-A	RPS30A	-1.36181	6.10636
YLR130C	ZRT2	1.11051	6.20447
YDL109C	YDL109C	2.79071	6.11696
YLR375W	STP3	1.64454	6.17031
YOR371C	GPB1	1.01757	6.15672
YPL167C	REV3	2.31336	6.13459
YLR046C	YLR046C	2.98317	6.13676
YOR120W	GCY1	2.83658	6.0571
YGR118W	RPS23A	-1.34796	6.06423
YER090W	TRP2	-0.8213	6.18638
YJL125C	GCD14	0.907037	6.17548
YKR057W	RPS21A	-1.28033	6.05861
YPR122W	AXL1	1.26209	6.09775
YCL002C	YCL002C	1.5865	6.08753
YKL092C	BUD2	1.25185	6.08189
YDR134C	YDR134C	-1.24583	6.12753
YPL271W	ATP15	-1.08025	6.13113
YOR072W-B	YOR072W-B	3.89948	6.00966
YNL094W	APP1	1.93513	6.03478
YAL016W	TPD3	-0.779067	6.14436
YLR465C	BSC3	4.2194	6.04215
YOR173W	DCS2	2.57634	5.99393
YNL067W	RPL9B	-1.235	6.04668
YFL066C	YFL066C	2.91684	5.99614
YPR183W	DPM1	-0.98127	6.09364
YKL171W	NNK1	1.70472	5.98349
YDL223C	HBT1	2.62855	5.98021
YCR014C	POL4	2.96113	6.0655
YDR017C	KCS1	1.02345	6.09153
YEL016C	NPP2	1.77059	5.99135
YLR310C	CDC25	1.20864	6.05829
YLL035W	GRC3	1.19731	6.08176
YLR221C	RSA3	-0.975828	6.11359
YOL104C	NDJ1	4.10273	5.96621
YBR255W	MTC4	1.86453	6.03042
YNL169C	PSD1	0.940778	6.08516
YCR033W	SNT1	1.50028	6.0387
YBR158W	AMN1	1.02904	6.08999
YOL036W	YOL036W	1.03647	6.02774
YLR383W	SMC6	1.26029	5.98069
YGL076C	RPL7A	-1.48508	5.95888
YOL123W	HRP1	-0.90314	6.08541
YCR034W	FEN1	-1.04508	6.07487
YHR149C	SKG6	1.51833	6.0643
YPL143W	RPL33A	-1.27921	5.95917
YGR271C-A	EFG1	-1.01074	6.05041
YGR203W	YCH1	-1.22445	6.01822
YHR091C	MSR1	1.65807	5.92246
YOR355W	GDS1	1.39683	6.05886
YPR086W	SUA7	1.17724	6.05722
YGR209C	TRX2	-1.23429	5.96395
YDR471W	RPL27B	-1.48023	5.93376
YBR140C	IRA1	1.0801	5.95879
YHR033W	YHR033W	2.92782	5.92191
YDL222C	FMP45	3.05437	5.93233
YLR023C	IZH3	1.25302	5.9611
YDL206W	YDL206W	1.7564	5.88178
YJR085C	YJR085C	-1.63427	5.9841
YPL020C	ULP1	1.21965	5.9623
YHR010W	RPL27A	-1.41259	5.88915
YER087W	AIM10	1.47646	5.94781
YBR252W	DUT1	-1.07429	6.00975
YIL136W	OM45	1.72648	5.93542
YER153C	PET122	2.13465	5.88188
YER144C	UBP5	1.45774	5.87433
YER115C	SPR6	1.99667	5.85977
YHL025W	SNF6	1.09495	5.97966
YLR020C	YEH2	1.25436	5.98144
YKL222C	YKL222C	2.86297	5.84533
YDL204W	RTN2	2.88337	5.84213
YDL138W	RGT2	1.95873	5.83392
YOR148C	SPP2	2.0638	5.93458
YDL039C	PRM7	2.59114	5.91405
YMR078C	CTF18	1.19216	5.90076
YJL136C	RPS21B	-1.32911	5.85239
YER154W	OXA1	1.49334	5.97509
YGL197W	MDS3	1.18481	5.90361
YPR108W-A	YPR108W-A	1.9352	5.96985
YMR211W	DML1	1.18343	5.90598
YHR119W	SET1	1.55423	5.89491
YDR488C	PAC11	1.54596	5.83617
YJL209W	CBP1	1.48884	5.81154
YJR149W	YJR149W	3.11005	5.81966
YPL089C	RLM1	1.2068	5.83562
YBL075C	SSA3	3.26081	5.78353
YOR211C	MGM1	1.09026	5.91293
YGR037C	ACB1	-1.11867	5.82905
YIR033W	MGA2	1.40257	5.91172
YNR047W	FPK1	1.33982	5.8902
YOR291W	YPK9	1.0753	5.85478
YHR190W	ERG9	-1.02586	5.91999
YLR354C	TAL1	-1.07927	5.82735
YCL041C	YCL041C	-1.37986	5.9186
YGL044C	RNA15	-0.949314	5.88568
YMR273C	ZDS1	1.81428	5.85397
YGR289C	MAL11	2.38563	5.79101
YJR127C	RSF2	1.56647	5.76945
YCR089W	FIG2	2.52491	5.72982
YBR084C-A	RPL19A	-1.27639	5.75727
YPL164C	MLH3	1.72438	5.72569
YDR025W	RPS11A	-1.39986	5.74319
YEL025C	YEL025C	1.9573	5.75369
YKR044W	UIP5	1.36062	5.75711
YCR037C	PHO87	1.32661	5.71819
YOL164W	BDS1	2.05872	5.71609
YKR103W	NFT1	2.9309	5.75536
YAL002W	VPS8	1.41759	5.7194
YPL198W	RPL7B	-1.31861	5.74501
YER129W	SAK1	1.57779	5.76198
YMR230W	RPS10B	-1.30594	5.717
YOR164C	GET4	-0.813813	5.85279
YER043C	SAH1	-1.0755	5.75332
YHR078W	YHR078W	1.56051	5.74749
YER156C	YER156C	-0.952337	5.84016
YLR067C	PET309	1.64885	5.6771
YNL271C	BNI1	1.41616	5.78698
YHL023C	NPR3	1.65953	5.71513
YFR022W	ROG3	2.27465	5.66154
YNL248C	RPA49	-0.911936	5.81995
YPR028W	YOP1	-1.01594	5.77086
YNR003C	RPC34	-0.810216	5.81553
YJR146W	YJR146W	3.31471	5.6848
YBR237W	PRP5	1.33144	5.66598
YLR185W	RPL37A	-1.31445	5.68798
YDR445C	YDR445C	3.9601	5.67202
YOR233W	KIN4	1.09073	5.77256
YDR433W	YDR433W	-1.00968	5.79275
YHR082C	KSP1	1.28489	5.80086
YNL221C	POP1	1.51679	5.79322
YOR191W	ULS1	1.48646	5.71257
YER166W	DNF1	0.928894	5.79333
YNL255C	GIS2	-1.31146	5.71046
YDR168W	CDC37	-0.954549	5.79975
YJL216C	IMA5	2.5979	5.67959
YLL016W	SDC25	2.77913	5.65909
YIL024C	YIL024C	1.9143	5.61447
YNL103W	MET4	1.26059	5.74603
YNL331C	AAD14	2.65153	5.61705
YOR017W	PET127	1.5284	5.68174
YNR065C	YNR065C	2.39045	5.62751
YPL258C	THI21	2.7612	5.63388
YLL050C	COF1	-1.19539	5.66771
YCR009C	RVS161	-0.840037	5.73571
YBR298C	MAL31	3.27837	5.58525
YLR388W	RPS29A	-1.2802	5.61575
YHR089C	GAR1	-1.19643	5.67583
YBR049C	REB1	-0.70744	5.7355
YJR090C	GRR1	1.15964	5.66037
YPR121W	THI22	3.0789	5.58426
YLR087C	CSF1	1.52409	5.57388
YLR138W	NHA1	1.29392	5.71332
YOR381W	FRE3	2.83786	5.58497
YKL187C	YKL187C	2.96698	5.58202
YPR132W	RPS23B	-1.24511	5.57454
YDR359C	EAF1	1.5446	5.63861
YOL043C	NTG2	2.10167	5.57091
YBL087C	RPL23A	-1.3787	5.60139
YMR242C	RPL20A	-1.27919	5.58266
YOR084W	LPX1	3.121	5.54635
YLR430W	SEN1	0.931259	5.65795
YOR027W	STI1	-1.15795	5.63367
YER011W	TIR1	-1.19268	5.70808
YNL046W	YNL046W	1.69085	5.66149
YLR436C	ECM30	1.21958	5.58167
YAL012W	CYS3	-0.945004	5.61585
YGR123C	PPT1	-0.746341	5.6892
YKL105C	YKL105C	1.9851	5.59365
YHR155W	YSP1	1.31495	5.57552
YGR270W	YTA7	1.10387	5.64811
YBR048W	RPS11B	-1.30612	5.53595
YOR020C	HSP10	-1.09333	5.59015
YDL154W	MSH5	2.61221	5.50869
YOL077W-A	ATP19	-1.48981	5.66839
YHR023W	MYO1	0.882819	5.62919
YGR098C	ESP1	1.17302	5.53449
YGR154C	GTO1	3.22426	5.49315
YBR126W-A	YBR126W-A	-1.1305	5.57888
YPR011C	YPR011C	1.67707	5.59467
YDR524C-B	YDR524C-B	-1.39043	5.4932
YNL208W	YNL208W	-1.23399	5.62041
YER152C	YER152C	1.16271	5.63086
YGL030W	RPL30	-1.25269	5.50508
YJL215C	YJL215C	2.78112	5.51451
YCR073C	SSK22	1.93451	5.46723
YPR133W-A	TOM5	-1.18232	5.62782
YKR036C	CAF4	1.21024	5.57406
YIL129C	TAO3	1.30069	5.58773
YJL114W	YJL114W	3.22749	5.46017
YIR039C	YPS6	1.99717	5.45318
YDR486C	VPS60	-0.807693	5.63246
YKL212W	SAC1	-0.654823	5.62837
YBL106C	SRO77	1.59208	5.46245
YHR211W	FLO5	2.89466	5.46204
YKR054C	DYN1	1.30687	5.46507
YNL070W	TOM7	-0.977696	5.55643
YOL105C	WSC3	2.52269	5.45979
YKR092C	SRP40	-1.05853	5.61041
YPL150W	YPL150W	1.34294	5.50573
YCR028C-A	RIM1	-1.13395	5.56486
YKL142W	MRP8	-1.13104	5.60489
YNL141W	AAH1	-0.712894	5.60369
YKL010C	UFD4	0.75113	5.59369
YFL010C	WWM1	-1.2373	5.5774
YML099C	ARG81	1.36018	5.47139
YDR270W	CCC2	1.20945	5.47487
YJL177W	RPL17B	-1.35164	5.46899
YHR069C-A	YHR069C-A	3.62287	5.41883
YBL088C	TEL1	2.10711	5.40692
YMR049C	ERB1	-0.691971	5.59422
YGL070C	RPB9	-1.50473	5.59155
YPR085C	ASA1	1.66945	5.41006
YML032C	RAD52	1.63512	5.56699
YHR021C	RPS27B	-1.41154	5.4353
YDR389W	SAC7	1.02602	5.55246
YML117W	NAB6	0.91077	5.5581
YKL213C	DOA1	0.888791	5.5732
YKR035W-A	DID2	-0.829227	5.57442
YMR142C	RPL13B	-1.35382	5.41718
YMR074C	YMR074C	-0.995275	5.56102
YLR192C	HCR1	-1.12088	5.50356
YGR180C	RNR4	-0.958209	5.45994
YCL005W-A	VMA9	-1.1181	5.54622
YER061C	CEM1	1.24022	5.46135
YJR155W	AAD10	3.19774	5.37685
YER177W	BMH1	-0.952063	5.43419
YBL101C	ECM21	1.27002	5.49075
YGL099W	LSG1	-0.663542	5.55219
YLL056C	YLL056C	2.4584	5.37657
YOR312C	RPL20B	-1.34534	5.41531
YHR161C	YAP1801	1.60959	5.52508
YDR394W	RPT3	-0.821902	5.53662
YKR031C	SPO14	0.903157	5.46081
YIR002C	MPH1	1.04641	5.43396
YCR107W	AAD3	3.16247	5.34909
YOL127W	RPL25	-1.33676	5.35644
YKR026C	GCN3	-0.867956	5.5247
YOR327C	SNC2	-0.815962	5.51083
YGR221C	TOS2	1.57881	5.32936
YNL135C	FPR1	-1.20363	5.42566
YGL147C	RPL9A	-1.33245	5.36765
YIL147C	SLN1	1.04702	5.41402
YIL148W	RPL40A	-1.31755	5.34893
YLR395C	COX8	-1.28514	5.51146
YPL111W	CAR1	-0.728505	5.50322
YDR129C	SAC6	-0.744656	5.48864
YIL151C	YIL151C	1.52923	5.34889
YNL052W	COX5A	-0.850407	5.50652
YKL164C	PIR1	-1.10848	5.4134
YPL079W	RPL21B	-1.06243	5.37143
YBR031W	RPL4A	-1.18088	5.35544
YCL014W	BUD3	0.893324	5.44266
YDR125C	ECM18	1.67985	5.29802
YLR106C	MDN1	0.760167	5.49527
YPL015C	HST2	1.40414	5.44874
YOR239W	ABP140	-0.81491	5.48472
YNL244C	SUI1	-0.983589	5.37714
YIL164C	NIT1	3.25792	5.28546
YOR059C	YOR059C	1.75458	5.37916
YNR024W	MPP6	-1.08752	5.46289
YLR228C	ECM22	1.33035	5.35423
YGL177W	YGL177W	1.87951	5.2719
YOR285W	RDL1	-0.692486	5.44744
YOR033C	EXO1	1.44252	5.34012
YOR271C	FSF1	-0.772205	5.44813
YGL131C	SNT2	1.50064	5.275
YLR333C	RPS25B	-0.945189	5.34008
YPL081W	RPS9A	-1.10759	5.35664
YDL191W	RPL35A	-1.16666	5.30579
YOR046C	DBP5	-0.75064	5.44051
YHR141C	RPL42B	-1.14599	5.29344
YDR500C	RPL37B	-1.16751	5.29077
YFL030W	AGX1	2.6676	5.24078
YAL001C	TFC3	1.12845	5.35959
YBR020W	GAL1	2.99393	5.24691
YDR457W	TOM1	0.639999	5.43147
YDR475C	JIP4	1.07152	5.29145
YMR196W	YMR196W	1.14992	5.26573
YBL079W	NUP170	0.945881	5.43069
YLR396C	VPS33	0.843964	5.36224
YPL270W	MDL2	0.914206	5.34192
YPR095C	SYT1	1.37214	5.265
YML026C	RPS18B	-1.18112	5.25658
YCR100C	YCR100C	2.75843	5.23831
YER024W	YAT2	2.20273	5.20901
YPR096C	YPR096C	2.61523	5.20729
YLR188W	MDL1	0.977344	5.3625
YPR163C	TIF3	-0.977598	5.34472
YMR143W	RPS16A	-1.04055	5.2811
YML043C	RRN11	1.89545	5.2286
YPL011C	TAF3	1.29745	5.38865
YNL187W	SWT21	2.73252	5.20205
YEL020W-A	TIM9	-0.944038	5.39576
YGL175C	SAE2	1.25175	5.2283
YER097W	YER097W	5.00916	5.19969
YLR072W	YLR072W	1.14396	5.30775
YDL220C	CDC13	1.35666	5.22222
YHR193C	EGD2	-1.06918	5.28655
YBR275C	RIF1	1.14522	5.29088
YDR293C	SSD1	0.950854	5.38776
YDL083C	RPS16B	-1.26638	5.25161
YDR291W	HRQ1	1.05832	5.25476
YOL139C	CDC33	-0.87376	5.26881
YAL030W	SNC1	-0.787941	5.38521
YDR409W	SIZ1	1.32892	5.2397
YLR411W	CTR3	2.26355	5.18582
YGR143W	SKN1	0.897718	5.28394
YNL096C	RPS7B	-1.34332	5.24281
YPL037C	EGD1	-1.06344	5.25809
YIL165C	YIL165C	3.557	5.15314
YJR033C	RAV1	0.965828	5.27905
YBR235W	YBR235W	0.986935	5.26411
YKL220C	FRE2	2.48426	5.16307
YJL042W	MHP1	0.819741	5.28187
YJR059W	PTK2	1.0811	5.34796
YLR150W	STM1	-1.27488	5.19821
YJL095W	BCK1	1.34136	5.2045
YHR068W	DYS1	-0.838332	5.29603
YKL112W	ABF1	0.684135	5.35345
YDL079C	MRK1	2.40493	5.15168
YCR008W	SAT4	1.46945	5.3141
YDR012W	RPL4B	-1.15108	5.20798
YKR094C	RPL40B	-1.0786	5.19075
YDR226W	ADK1	-1.05714	5.22983
YOR103C	OST2	-1.46449	5.34397
YDR142C	PEX7	1.23012	5.22725
YDR099W	BMH2	-0.99904	5.24441
YAR035W	YAT1	2.29608	5.122
YLR438C-A	LSM3	-1.12633	5.32566
YIL052C	RPL34B	-1.08322	5.16486
YOL011W	PLB3	1.82725	5.18012
YBR273C	UBX7	-0.866948	5.30545
YOL060C	MAM3	0.775075	5.30001
YFL065C	YFL065C	2.27535	5.11012
YDL136W	RPL35B	-1.18741	5.16387
YGR184C	UBR1	0.736005	5.2956
YJL159W	HSP150	-1.07532	5.1983
YDL073W	YDL073W	1.22903	5.18735
YOR182C	RPS30B	-1.46021	5.15175
YDL082W	RPL13A	-1.35305	5.16265
YIL069C	RPS24B	-1.02843	5.15754
YKL009W	MRT4	-0.840067	5.26669
YJR094W-A	RPL43B	-1.21856	5.13144
YGR027C	RPS25A	-1.01976	5.14037
YBL092W	RPL32	-1.2928	5.10968
YHR067W	HTD2	1.2678	5.135
YMR303C	ADH2	-1.10437	5.12986
YCL008C	STP22	1.33477	5.21499
YJL011C	RPC17	-0.814384	5.22688
YAL003W	EFB1	-1.17326	5.09027
YMR002W	MIC17	-1.15059	5.23269
YER056C-A	RPL34A	-1.06848	5.10384
YDR159W	SAC3	1.05245	5.1236
YDR406W	PDR15	1.99739	5.0342
YHL033C	RPL8A	-1.04633	5.12077
YER063W	THO1	-0.823272	5.23416
YIL138C	TPM2	-0.971692	5.19112
YNL138W	SRV2	-0.779109	5.2052
YLR024C	UBR2	1.02645	5.08333
YOR163W	DDP1	-0.82013	5.22936
YLR109W	AHP1	-1.09238	5.04491
YGR159C	NSR1	-1.07263	5.15924
YOR330C	MIP1	1.59831	5.13479
YDL158C	YDL158C	2.7763	5.00831
YER054C	GIP2	2.24008	4.9989
YDL197C	ASF2	1.57972	5.06594
YMR293C	HER2	1.23569	5.04611
YER007C-A	TMA20	-0.835117	5.21188
YOL029C	YOL029C	4.02254	4.99406
YLR244C	MAP1	-0.845136	5.15955
YHR071C-A	YHR071C-A	2.81205	4.99615
YER150W	SPI1	1.33544	5.02657
YKL043W	PHD1	1.19658	5.16771
YBL027W	RPL19B	-1.14257	5.03566
YOR152C	YOR152C	1.27636	5.0498
YPR005C	HAL1	1.86778	4.97572
YLR092W	SUL2	1.90036	4.97248
YBR249C	ARO4	-0.89103	5.14036
YOR366W	YOR366W	3.77817	4.97288
YKR102W	FLO10	1.99761	4.99646
YLR370C	ARC18	-1.07555	5.1835
YHR072W-A	NOP10	-1.0814	5.11106
YDR407C	TRS120	0.897576	5.12533
YOR064C	YNG1	1.58447	5.09383
YPR202W	YPR202W	1.64499	4.98812
YLR026C	SED5	-0.911606	5.18293
YGL257C	MNT2	1.19888	5.10518
YIL156W	UBP7	1.39164	5.05502
YLR293C	GSP1	-0.976965	5.05162
YDR353W	TRR1	-0.836847	5.10221
YNL002C	RLP7	-0.764955	5.15491
YBL105C	PKC1	1.06391	5.15048
YDL153C	SAS10	1.87198	5.14016
YJR104C	SOD1	-1.13847	5.0362
YML001W	YPT7	-0.812355	5.15467
YLR256W	HAP1	0.729423	5.15776
YIL152W	YIL152W	2.01923	5.01138
YNL300W	TOS6	-1.01952	5.15158
YOL111C	MDY2	-0.995013	5.15608
YNL016W	PUB1	-0.987962	5.09529
YGR281W	YOR1	0.927302	5.12252
YNL007C	SIS1	-0.769256	5.11674
YER083C	GET2	-0.880397	5.15151
YCR032W	BPH1	1.15232	4.95052
YJL190C	RPS22A	-1.14741	4.97671
YCR016W	YCR016W	-0.824015	5.1463
YBL058W	SHP1	-0.638784	5.14693
YER026C	CHO1	-0.68219	5.13841
YMR065W	KAR5	2.62628	4.90385
YOL120C	RPL18A	-1.14881	4.95208
YNL302C	RPS19B	-0.970907	4.97981
YGL236C	MTO1	1.18625	4.96311
YDR037W	KRS1	-0.908304	5.02192
YOR096W	RPS7A	-1.16652	4.98053
YGL243W	TAD1	1.0886	5.00466
YJR152W	DAL5	2.7361	4.89515
YBL003C	HTA2	-1.10892	4.98818
YKL180W	RPL17A	-1.24316	4.95437
YGR211W	ZPR1	-0.66069	5.1088
YJR115W	YJR115W	3.55114	4.91134
YBL002W	HTB2	-1.04288	4.99555
YDR454C	GUK1	-0.790068	5.04073
YJL174W	KRE9	-0.927778	5.11008
YER184C	YER184C	1.92247	4.87393
YGL215W	CLG1	1.97966	5.08936
YOR198C	BFR1	-0.712951	5.03193
YNL204C	SPS18	2.73723	4.87702
YNL110C	NOP15	-0.925113	5.085
YIL133C	RPL16A	-0.921425	4.95923
YER091C	MET6	-0.910018	5.01695
YCR088W	ABP1	-0.850421	5.06612
YFR019W	FAB1	1.35435	4.93914
YLR263W	RED1	2.82074	4.85938
YJL200C	ACO2	0.69864	5.08726
YOR293W	RPS10A	-1.14416	4.89956
YER074W	RPS24A	-1.09643	4.91228
YLR413W	YLR413W	-0.660709	5.04955
YNL031C	HHT2	-0.969758	4.93224
YDR221W	GTB1	0.765801	5.04987
YLR110C	CCW12	-1.30157	4.84445
YER165W	PAB1	-0.87586	4.95566
YAR003W	SWD1	0.853514	4.99048
YDR156W	RPA14	-0.744159	5.05917
YPL147W	PXA1	1.79252	4.81432
YPL028W	ERG10	-0.787696	4.98318
YBR109C	CMD1	-1.02494	4.9653
YIL121W	QDR2	0.689147	5.03247
YHL008C	YHL008C	1.38769	4.95069
YOR184W	SER1	-1.13289	5.034
YDL061C	RPS29B	-1.01653	4.90767
YBR108W	AIM3	0.912636	4.92918
YER034W	YER034W	-1.25992	4.99659
YLR394W	CST9	2.64867	4.79699
YOR332W	VMA4	-0.800034	4.92817
YKL096W-A	CWP2	-1.17644	4.84299
YKR021W	ALY1	1.17428	4.87355
YGR089W	NNF2	0.964235	4.91663
YEL076C	YEL076C	1.66525	4.80605
YDR328C	SKP1	-0.826796	4.99833
YDL207W	GLE1	0.792913	4.93282
YDR510W	SMT3	-0.938315	4.9026
YDR529C	QCR7	-0.890957	5.00349
YOL063C	CRT10	0.954243	4.86286
YAL046C	AIM1	-1.17556	4.99164
YGR223C	HSV2	0.959666	4.87524
YLR344W	RPL26A	-0.945643	4.86387
YKL197C	PEX1	0.913792	4.84669
YKL018C-A	YKL018C-A	1.35224	4.99002
YKR097W	PCK1	1.98857	4.7412
YDL168W	SFA1	-0.586737	4.98597
YLR437C	DIF1	-0.87849	4.97599
YLR086W	SMC4	1.1182	4.9329
YNL047C	SLM2	1.23376	4.86355
YLR167W	RPS31	-1.07429	4.78269
YDR314C	RAD34	1.4461	4.73568
YFR031C	SMC2	0.869154	4.87044
YOR127W	RGA1	0.879916	4.82957
YEL033W	MTC7	2.54009	4.86386
YEL034W	HYP2	-1.0821	4.77002
YLR061W	RPL22A	-1.01883	4.78976
YPR041W	TIF5	-0.711102	4.89444
YPL137C	GIP3	0.888218	4.921
YGR032W	GSC2	1.19657	4.82164
YGR185C	TYS1	-0.617588	4.92614
YLL051C	FRE6	1.28682	4.83274
YDL214C	PRR2	2.22853	4.728
YEL017C-A	PMP2	-0.841267	4.83757
YOR043W	WHI2	0.897998	4.9549
YPR108W	RPN7	-0.721462	4.95283
YDR261C	EXG2	1.17208	4.95545
YDL166C	FAP7	-0.818216	4.95701
YBR208C	DUR1,2	0.89182	4.87816
YAL031C	GIP4	0.951149	4.82554
YML024W	RPS17A	-1.18671	4.78171
YNL064C	YDJ1	-0.930848	4.86925
YMR019W	STB4	1.52152	4.81311
YLR047C	FRE8	1.38068	4.73926
YHR186C	KOG1	0.80043	4.8746
YHR218W-A	YHR218W-A	2.86097	4.69228
YGR258C	RAD2	1.04166	4.80585
YPL237W	SUI3	-0.81069	4.88039
YNL162W	RPL42A	-1.04741	4.77479
YDR310C	SUM1	1.16601	4.89426
YBL007C	SLA1	-0.577971	4.941
YPR172W	YPR172W	-0.853677	4.93396
YER143W	DDI1	-0.714448	4.91555
YHR064C	SSZ1	-0.937	4.83165
YDR212W	TCP1	-0.749059	4.90694
YHR183W	GND1	-0.954435	4.84274
YOR175C	ALE1	0.934867	4.93093
YOL121C	RPS19A	-0.936061	4.78701
YOR180C	DCI1	2.59739	4.67248
YCR091W	KIN82	1.81545	4.69261
YDL160C	DHH1	-0.730125	4.9116
YNL178W	RPS3	-1.03636	4.73022
YOR090C	PTC5	0.670391	4.89999
YOR344C	TYE7	-0.603503	4.9213
YOR167C	RPS28A	-1.15139	4.74211
YDR388W	RVS167	-0.667738	4.90763
YHL031C	GOS1	-0.934087	4.88966
YOR205C	GEP3	1.52412	4.77138
YER117W	RPL23B	-0.927489	4.76097
YIL017C	VID28	1.30347	4.73039
YOR267C	HRK1	0.67632	4.89094
YDR160W	SSY1	1.49474	4.66056
YDR155C	CPR1	-0.956558	4.74122
YOR322C	LDB19	1.01932	4.81997
YLL045C	RPL8B	-0.98655	4.74321
YHR108W	GGA2	-0.720297	4.90808
YGR136W	LSB1	-0.818724	4.9057
YKL080W	VMA5	-0.680222	4.85694
YMR069W	NAT4	2.27312	4.65102
YBR173C	UMP1	-0.766527	4.8966
YLR340W	RPP0	-1.08353	4.71814
YER112W	LSM4	-0.705424	4.90026
YKL099C	UTP11	-0.878354	4.88846
YLL055W	YCT1	2.57683	4.64055
YBR168W	PEX32	1.16346	4.70428
YPL174C	NIP100	2.24528	4.64877
YGL231C	EMC4	-0.905456	4.89221
YDR123C	INO2	0.834096	4.79583
YGL036W	YGL036W	0.748616	4.81618
YGL106W	MLC1	-0.921328	4.85589
YOR235W	IRC13	3.38501	4.62407
YCR024C-B	YCR024C-B	3.38196	4.75742
YPR102C	RPL11A	-1.00817	4.71121
YGR034W	RPL26B	-0.937576	4.71043
YMR275C	BUL1	0.621101	4.82443
YKL192C	ACP1	-0.90792	4.80157
YEL047C	YEL047C	-0.6291	4.85905
YCR079W	PTC6	1.61835	4.64807
YDR150W	NUM1	0.726148	4.84975
YOR294W	RRS1	-0.812596	4.84158
YHR008C	SOD2	-0.666057	4.84632
YBR181C	RPS6B	-1.14726	4.69414
YER023W	PRO3	-0.720885	4.81348
YDL067C	COX9	-0.965575	4.81051
YML058W	SML1	-0.886059	4.73597
YJR077C	MIR1	-0.76628	4.82903
YER120W	SCS2	-0.804314	4.80074
YLR099C	ICT1	0.923527	4.79679
YLR043C	TRX1	-0.944663	4.73122
YJR061W	YJR061W	1.48381	4.59193
YDR104C	SPO71	1.1854	4.62175
YDR211W	GCD6	0.646576	4.82717
YBL104C	SEA4	0.744411	4.76009
YLR463C	YLR463C	2.85576	4.56577
YIL055C	YIL055C	1.66448	4.60741
YKR068C	BET3	-0.671634	4.82985
YEL028W	YEL028W	3.00349	4.56665
YOL097C	WRS1	-0.703791	4.79578
YBL030C	PET9	-0.780301	4.72762
YMR146C	TIF34	-0.794924	4.76684
YGL194C	HOS2	1.02515	4.77347
YOR147W	MDM32	1.12058	4.69383
YMR163C	INP2	1.48092	4.61896
YMR257C	PET111	1.57598	4.56028
YGR238C	KEL2	1.54438	4.63028
YIL018W	RPL2B	-0.92057	4.65839
YBR189W	RPS9B	-0.992634	4.61483
YML004C	GLO1	-0.687024	4.79361
YGR041W	BUD9	1.17617	4.69608
YBL014C	RRN6	1.46233	4.65109
YHR138C	YHR138C	-0.85167	4.76773
YDR275W	BSC2	2.16345	4.6905
YJL016W	YJL016W	1.58252	4.66286
YKL026C	GPX1	2.42723	4.53966
YJL101C	GSH1	0.815853	4.79784
YKL161C	KDX1	2.779	4.53131
YGL122C	NAB2	-0.754872	4.79994
YIL158W	AIM20	1.00343	4.77276
YDL035C	GPR1	0.980354	4.67745
YML073C	RPL6A	-0.945428	4.64305
YGL026C	TRP5	-0.687645	4.74635
YDR438W	THI74	2.5661	4.52074
YHL029C	OCA5	0.80743	4.67388
YDR224C	HTB1	-1.14427	4.67073
YHR204W	MNL1	1.08469	4.66359
YDL117W	CYK3	0.642115	4.71879
YHR009C	TDA3	0.693827	4.78582
YGR279C	SCW4	-0.807886	4.67225
YBR009C	HHF1	-1.01433	4.62611
YPL260W	YPL260W	-0.872951	4.77986
YOL015W	IRC10	2.46966	4.51025
YLR015W	BRE2	0.871344	4.7385
YMR259C	YMR259C	0.607762	4.74987
YDR381W	YRA1	-0.876628	4.7166
YOR357C	SNX3	-1.10332	4.77437
YDL027C	YDL027C	1.15803	4.61171
YDR382W	RPP2B	-0.987862	4.57831
YKL145W	RPT1	-0.757093	4.72299
YJL076W	NET1	1.01132	4.76581
YIL002C	INP51	0.915579	4.63974
YML059C	NTE1	0.856516	4.70171
YPR030W	CSR2	1.79458	4.4848
YKL198C	PTK1	1.32435	4.61069
YLR014C	PPR1	1.32261	4.52088
YNL030W	HHF2	-0.980272	4.59863
YOR063W	RPL3	-0.995405	4.56406
YOL064C	MET22	-0.783932	4.75439
YIL031W	ULP2	1.72377	4.58081
YPR203W	YPR203W	2.10725	4.51251
YLR077W	FMP25	1.23287	4.67488
YGR088W	CTT1	2.00721	4.46282
YGL135W	RPL1B	-0.898994	4.57161
YLR096W	KIN2	0.839109	4.65911
YBL060W	YEL1	1.17614	4.60012
YAL026C	DRS2	0.680896	4.68982
YHR178W	STB5	1.28443	4.49055
YML127W	RSC9	-0.732305	4.70409
YIL051C	MMF1	-1.03954	4.58003
YDR347W	MRP1	0.777039	4.71149
YKL006W	RPL14A	-0.937455	4.55519
YER113C	TMN3	0.767044	4.65457
YKL156W	RPS27A	-1.4969	4.60663
YGR085C	RPL11B	-0.950813	4.54834
YHR018C	ARG4	-0.678514	4.71586
YBL004W	UTP20	0.588162	4.70928
YPL090C	RPS6A	-1.11562	4.54336
YJR151C	DAN4	2.54744	4.42973
YPL268W	PLC1	1.18048	4.50851
YER027C	GAL83	-0.769985	4.68396
YCL050C	APA1	-0.74491	4.62553
YCR012W	PGK1	-1.12247	4.49131
YML128C	MSC1	1.30191	4.48712
YCR053W	THR4	-0.796122	4.61548
YPR185W	ATG13	1.11005	4.53144
YDR093W	DNF2	0.75018	4.65588
YNL006W	LST8	0.700781	4.6737
YLR152C	YLR152C	1.95174	4.42292
YGR097W	ASK10	1.07456	4.59584
YNL069C	RPL16B	-1.00425	4.50607
YLR355C	ILV5	-0.922462	4.5038
YOR305W	RRG7	1.38315	4.59739
YFR026C	ULI1	2.67418	4.40544
YBR107C	IML3	1.84766	4.4467
YGR282C	BGL2	-0.72136	4.57166
YHL001W	RPL14B	-0.871612	4.52881
YGL189C	RPS26A	-1.06385	4.4852
YCL039W	GID7	0.947367	4.56678
YDL131W	LYS21	-0.728548	4.64488
YGL043W	DST1	-0.67217	4.68319
YEL030W	ECM10	2.65011	4.4044
YLR325C	RPL38	-0.970502	4.4903
YLR390W-A	CCW14	-1.01042	4.61631
YKL209C	STE6	0.833361	4.67988
YDR085C	AFR1	1.58148	4.43018
YCR018C	SRD1	0.79558	4.60281
YJR021C	REC107	1.18737	4.5082
YNR058W	BIO3	2.19868	4.39533
YIR031C	DAL7	2.33397	4.40449
YDR450W	RPS18A	-0.981189	4.48106
YKR028W	SAP190	0.624486	4.66123
YDR316W	OMS1	0.925214	4.5356
YJR066W	TOR1	0.70716	4.54794
YBR010W	HHT1	-1.04812	4.51823
YIL047C-A	YIL047C-A	1.61847	4.63897
YBR293W	VBA2	1.46352	4.39947
YFL054C	YFL054C	1.8769	4.38824
YER009W	NTF2	-0.937873	4.54051
YLR452C	SST2	0.839827	4.65848
YGL061C	DUO1	-1.37087	4.56876
YFL057C	AAD16	3.23423	4.37419
YDR459C	PFA5	1.31926	4.41691
YKR027W	BCH2	0.766296	4.56366
YJR069C	HAM1	-0.69128	4.63383
YML020W	YML020W	1.20328	4.47081
YJL197W	UBP12	0.80855	4.60361
YPL133C	RDS2	0.987636	4.46851
YCL043C	PDI1	-0.776849	4.53965
YGR012W	YGR012W	0.860932	4.62968
YDL075W	RPL31A	-1.07156	4.43673
YMR306W	FKS3	2.07674	4.35478
YPL175W	SPT14	1.01718	4.51596
YDR083W	RRP8	-0.810523	4.62963
YDR461W	MFA1	-0.767362	4.56318
YKL133C	YKL133C	1.64997	4.35578
YGR157W	CHO2	0.866312	4.61029
YDR064W	RPS13	-0.952414	4.41064
YOR210W	RPB10	-1.10639	4.55699
YER093C	TSC11	1.01598	4.42432
YIL048W	NEO1	0.667995	4.55221
YPL222W	FMP40	1.15648	4.40592
YJL077W-A	YJL077W-A	1.90858	4.58556
YIR029W	DAL2	1.83935	4.33258
YOR246C	YOR246C	0.941371	4.61354
YMR302C	YME2	0.863299	4.5247
YAL040C	CLN3	0.752463	4.51352
YDR206W	EBS1	0.849573	4.50967
YOL040C	RPS15	-0.995227	4.40821
YLR272C	YCS4	0.907613	4.49774
YLR342W-A	YLR342W-A	2.46195	4.31594
YLR406C	RPL31B	-0.869837	4.46073
YJR063W	RPA12	-0.636591	4.59594
YJR036C	HUL4	1.39215	4.31363
YMR091C	NPL6	-0.744176	4.59868
YCL004W	PGS1	1.66287	4.35303
YNL075W	IMP4	-0.669125	4.59503
YDL081C	RPP1A	-0.897462	4.39366
YPR114W	YPR114W	0.810113	4.59403
YKR071C	DRE2	-0.7663	4.59165
YFR030W	MET10	0.629591	4.53437
YNR046W	TRM112	-0.775831	4.57641
YGL136C	MRM2	1.05018	4.39151
YBL032W	HEK2	-0.686003	4.57702
YJR014W	TMA22	-0.742938	4.55569
YPR088C	SRP54	-0.533856	4.57245
YDR447C	RPS17B	-1.15766	4.40175
YMR121C	RPL15B	-0.87368	4.51415
YNL262W	POL2	0.580512	4.51469
YIL167W	SDL1	2.3633	4.27219
YHL034C	SBP1	-0.931515	4.46611
YGL103W	RPL28	-1.01206	4.34458
YER111C	SWI4	0.907822	4.44279
YPL190C	NAB3	-0.634092	4.55116
YIL046W-A	YIL046W-A	3.96959	4.28097
YJL051W	IRC8	0.914107	4.40815
YHR041C	SRB2	0.641717	4.5392
YLR098C	CHA4	1.07292	4.33648
YMR162C	DNF3	1.09268	4.41419
YJR086W	STE18	-1.22825	4.54671
YML049C	RSE1	0.639803	4.47536
YOR275C	RIM20	1.21826	4.42126
YGR182C	YGR182C	2.10173	4.24309
YKR079C	TRZ1	0.641613	4.49305
YHR051W	COX6	-0.836059	4.53218
YDR301W	CFT1	0.649138	4.46356
YAL024C	LTE1	0.90857	4.35731
YOR080W	DIA2	1.71153	4.35186
YJL157C	FAR1	0.5802	4.53025
YHL011C	PRS3	-0.518515	4.49912
YNL147W	LSM7	-1.35525	4.5001
YER019C-A	SBH2	-0.986967	4.48455
YMR135C	GID8	0.791312	4.39835
YNL095C	YNL095C	1.22769	4.42039
YMR066W	SOV1	1.13521	4.27339
YBL072C	RPS8A	-0.868862	4.32445
YDR006C	SOK1	1.06919	4.44969
YGR001C	YGR001C	-0.503142	4.50856
YBR111W-A	SUS1	-1.0548	4.50574
YPL141C	FRK1	0.889088	4.42591
YOL045W	PSK2	0.69474	4.40672
YPL220W	RPL1A	-0.892983	4.33705
YPL255W	BBP1	0.884754	4.33055
YPR138C	MEP3	1.01841	4.43275
YOR298C-A	MBF1	-0.735413	4.37388
YDR420W	HKR1	1.38324	4.27161
YBR230C	OM14	-0.987536	4.48788
YOL093W	TRM10	-0.705915	4.46297
YAL059W	ECM1	-0.626591	4.48309
YDR002W	YRB1	-0.958376	4.3664
YBR043C	QDR3	1.23985	4.23881
YLR115W	CFT2	0.640731	4.40391
YER044C	ERG28	-0.649372	4.47568
YBR256C	RIB5	0.748855	4.473
YLR425W	TUS1	1.30748	4.24378
YDR307W	YDR307W	0.72642	4.45355
YGR202C	PCT1	-0.694873	4.41846
YJL080C	SCP160	-0.904252	4.43043
YAR050W	FLO1	2.01985	4.15761
YER050C	RSM18	-0.825373	4.46092
YGL071W	AFT1	1.18953	4.39553
YLR266C	PDR8	1.33606	4.20021
YNL015W	PBI2	-1.2135	4.45591
YDR528W	HLR1	0.794308	4.31712
YGR217W	CCH1	1.10272	4.28811
YGL002W	ERP6	1.12705	4.39706
YML078W	CPR3	-0.758702	4.42138
YML006C	GIS4	0.865168	4.33605
YGR254W	ENO1	-0.974569	4.25536
YLR247C	IRC20	0.851093	4.33147
YML101C-A	YML101C-A	2.56004	4.14818
YDL044C	MTF2	1.0252	4.34192
YGL080W	FMP37	-1.09108	4.43579
YOR231W	MKK1	1.33253	4.3607
YNL203C	YNL203C	2.38909	4.13211
YGR150C	CCM1	1.18055	4.24931
YJL090C	DPB11	1.4782	4.22207
YMR290C	HAS1	-0.611418	4.42199
YNL263C	YIF1	-0.738034	4.43811
YFR052W	RPN12	-0.878052	4.42818
YLR353W	BUD8	1.10226	4.26416
YIL123W	SIM1	-0.639741	4.35885
YPL039W	YPL039W	0.977555	4.27084
YLR360W	VPS38	1.42735	4.25633
YPL050C	MNN9	0.759354	4.42751
YGL158W	RCK1	2.01109	4.11712
YBR027C	YBR027C	3.18938	4.1181
YJL124C	LSM1	-0.972457	4.42111
YPL025C	YPL025C	1.95923	4.10946
YOR091W	TMA46	-0.721111	4.41884
YPR003C	YPR003C	0.961847	4.23234
YFR031C-A	RPL2A	-0.812523	4.2655
YFL027C	GYP8	1.12451	4.2557
YNL037C	IDH1	-0.649074	4.3921
YIR001C	SGN1	-0.689566	4.36694
YJR123W	RPS5	-0.908833	4.20027
YHL049C	YHL049C	1.68244	4.13659
YMR165C	PAH1	0.646078	4.32538
YIL149C	MLP2	0.641394	4.33996
YPL224C	MMT2	0.818786	4.32198
YHR084W	STE12	0.670273	4.35253
YPR157W	TDA6	1.6136	4.10554
YKL193C	SDS22	-0.591424	4.39655
YDL143W	CCT4	-0.64365	4.3708
YDL078C	MDH3	-0.559566	4.39497
YDL182W	LYS20	-0.718104	4.33161
YGL176C	YGL176C	1.78456	4.15293
YBL099W	ATP1	-0.78374	4.33657
YDR378C	LSM6	-1.09916	4.37936
YNR016C	ACC1	0.683902	4.31414
YOR276W	CAF20	-0.830817	4.32241
YEL037C	RAD23	-0.810817	4.37235
YIL067C	YIL067C	0.718242	4.26646
YLR038C	COX12	-0.567451	4.37893
YOL086C	ADH1	-0.992	4.13927
YMR286W	MRPL33	-1.4862	4.37914
YHR052W	CIC1	-0.833602	4.37744
YDR081C	PDC2	0.72767	4.30618
YNL189W	SRP1	-0.75789	4.33702
YJL189W	RPL39	-1.07535	4.13391
YDR225W	HTA1	-1.02242	4.25649
YJL068C	YJL068C	-0.582494	4.37454
YOR145C	PNO1	-0.734073	4.37083
YOL102C	TPT1	-0.678533	4.34294
YPL211W	NIP7	-1.08163	4.37106
YBL097W	BRN1	0.867737	4.32072
YBR136W	MEC1	0.94468	4.14413
YGL242C	YGL242C	-0.701559	4.35975
YER102W	RPS8B	-0.86148	4.17936
YHR199C	AIM46	0.822288	4.33005
YPR133C	SPN1	-0.58097	4.36118
YDL243C	AAD4	2.42833	4.04401
YKL007W	CAP1	-0.866816	4.35455
YDL236W	PHO13	-0.692319	4.3419
YLR149C	YLR149C	1.46803	4.04694
YER048C	CAJ1	-0.509388	4.348
YGL014W	PUF4	0.936318	4.34817
YDR487C	RIB3	-0.578768	4.29879
YMR295C	YMR295C	-0.794697	4.29733
YIL078W	THS1	-0.683461	4.24866
YGL073W	HSF1	0.918579	4.23913
YDR060W	MAK21	-0.495104	4.33783
YBR067C	TIP1	-1.08813	4.28098
YBR111C	YSA1	-0.831859	4.33754
YJL112W	MDV1	0.878071	4.20632
YGL160W	AIM14	0.991528	4.27566
YOR206W	NOC2	-0.552485	4.3368
YGR198W	YPP1	0.692771	4.26708
YDR094W	YDR094W	1.00285	4.2685
YKL201C	MNN4	1.23939	4.05735
YOL150C	YOL150C	2.22691	4.01933
YIL146C	ATG32	1.36287	4.03635
YER088W-B	YER088W-B	2.67383	4.00142
YHL038C	CBP2	0.93647	4.20613
YBR196C	PGI1	-0.861113	4.15219
YJR039W	YJR039W	1.12107	4.05644
YDR035W	ARO3	-0.575616	4.29527
YDR350C	ATP22	1.23357	4.07068
YER126C	NSA2	-0.771046	4.31083
YNL038W	GPI15	0.741195	4.28824
YNL175C	NOP13	-0.942691	4.30554
YOL020W	TAT2	0.702376	4.3048
YLR073C	RFU1	1.82865	4.30873
YDR087C	RRP1	-0.673305	4.30778
YGL085W	LCL3	1.29913	4.12779
YCR086W	CSM1	-1.53984	4.27691
YDL063C	YDL063C	-0.576273	4.29273
YKR106W	GEX2	1.53154	3.98408
YJR045C	SSC1	-0.734069	4.1848
YNL239W	LAP3	-0.618723	4.30103
YOL039W	RPP2A	-0.811176	4.09685
YOL094C	RFC4	-0.864935	4.26339
YJR047C	ANB1	-1.22314	4.30082
YCR038W-A	YCR038W-A	3.29947	3.97631
YJR093C	FIP1	-0.751663	4.22215
YML111W	BUL2	0.722535	4.229
YDR499W	LCD1	1.11933	4.08503
YLR002C	NOC3	-0.668027	4.27755
YKR100C	SKG1	0.756719	4.24699
YER017C	AFG3	0.820875	4.20703
YMR099C	YMR099C	-0.685856	4.26005
YDR479C	PEX29	1.07544	4.13588
YOR202W	HIS3	-0.804162	4.28155
YMR311C	GLC8	-0.559122	4.2805
YFR012W	YFR012W	2.08231	3.96093
YPR161C	SGV1	0.638357	4.2484
YCR042C	TAF2	0.575275	4.22676
YJL151C	SNA3	-0.812232	4.26745
YGR155W	CYS4	-0.715364	4.14536
YKL188C	PXA2	1.86498	3.94603
YDL208W	NHP2	-0.656911	4.22334
YPR084W	YPR084W	0.973103	4.11365
YEL067C	YEL067C	1.95481	3.94913
YKR013W	PRY2	-0.74534	4.24346
YCR099C	YCR099C	2.91526	3.93724
YLR112W	YLR112W	1.94657	3.98834
YMR272C	SCS7	-0.504879	4.25987
YER006W	NUG1	-0.552671	4.23655
YHR210C	YHR210C	1.92165	3.93423
YLR464W	YLR464W	1.52599	4.01792
YKR048C	NAP1	-0.653344	4.22673
YEL054C	RPL12A	-0.857206	4.06942
YOR154W	SLP1	1.15743	4.09842
YGR234W	YHB1	-0.79563	4.11703
YDL145C	COP1	0.575598	4.21787
YOR374W	ALD4	0.55745	4.24462
YGR103W	NOP7	-0.655623	4.22514
YGR081C	SLX9	-0.592464	4.24195
YIL125W	KGD1	0.504571	4.23924
YER008C	SEC3	0.768261	4.1692
YLR057W	YLR057W	1.0088	4.1207
YJL191W	RPS14B	-0.974093	4.15229
YMR226C	YMR226C	-0.760599	4.19671
YOL112W	MSB4	1.10869	4.03313
YLR283W	YLR283W	1.04072	4.03705
YGL023C	PIB2	0.794338	4.19019
YKL050C	YKL050C	2.37968	3.90073
YGR256W	GND2	1.56856	3.93753
YJL098W	SAP185	0.495858	4.21327
YBL112C	YBL112C	2.47618	3.91192
YJL106W	IME2	1.99845	3.89455
YNL010W	YNL010W	-0.601887	4.15488
YGR214W	RPS0A	-0.796188	4.03975
YDR371W	CTS2	0.939441	4.09883
YOR034C	AKR2	1.05691	4.08742
YLR412W	BER1	1.09102	4.1417
YHR152W	SPO12	-1.01386	4.22295
YCR044C	PER1	0.828247	4.202
YOR045W	TOM6	-0.870197	4.19926
YEL076C-A	YEL076C-A	1.80025	3.96979
YDL089W	NUR1	0.775828	4.10454
YPR194C	OPT2	1.5216	3.88527
YER025W	GCD11	-0.702627	4.14083
YHR079C	IRE1	1.28611	4.02692
YOR244W	ESA1	-0.726487	4.08446
YLR216C	CPR6	-0.650656	4.13908
YLR426W	TDA5	1.38222	4.15109
YFR011C	AIM13	-1.13302	4.15654
YJL167W	ERG20	-0.714147	4.12178
YKL185W	ASH1	0.496368	4.18291
YAL038W	CDC19	-1.00465	3.94747
YGR162W	TIF4631	-0.535484	4.15875
YHR004C	NEM1	0.953081	3.9671
YOR007C	SGT2	-0.623728	4.10841
YIL173W	VTH1	1.36351	3.92508
YJL222W	VTH2	1.43737	3.92261
YMR197C	VTI1	-1.26061	4.19547
YMR183C	SSO2	-0.670385	4.18846
YMR100W	MUB1	0.940593	4.12973
YLR382C	NAM2	1.11426	4.02644
YLR387C	REH1	-0.624088	4.18124
YIL056W	VHR1	0.902511	4.05841
YNL097C	PHO23	-0.678228	4.11737
YBR044C	TCM62	0.958442	4.00394
YOL153C	YOL153C	1.58846	3.84996
YDR504C	SPG3	3.25479	3.88369
YDR082W	STN1	2.04684	3.89603
YOL100W	PKH2	1.21997	3.9543
YHR005C-A	TIM10	-0.682626	4.14236
YLR208W	SEC13	-0.50601	4.1459
YNL295W	YNL295W	0.828039	4.01676
YPR069C	SPE3	-0.673686	4.11022
YDR158W	HOM2	-0.70108	4.08287
YMR022W	UBC7	-0.731496	4.16665
YJR130C	STR2	0.792084	4.01618
YOL082W	ATG19	0.853868	4.0704
YNL079C	TPM1	-0.693676	4.03536
YMR075W	RCO1	0.722366	4.04694
YGR145W	ENP2	0.503969	4.16056
YMR015C	ERG5	-0.768231	4.16141
YJL121C	RPE1	-0.572027	4.14558
YOL143C	RIB4	-0.681536	4.07039
YER131W	RPS26B	-0.892825	3.97553
YBR074W	YBR074W	0.652536	4.1453
YNL008C	ASI3	0.863039	4.09636
YGR241C	YAP1802	0.825578	4.11231
YLR462W	YLR462W	1.56454	3.84432
YHR180W-A	YHR180W-A	3.17347	3.91998
YOR324C	FRT1	1.03081	4.00237
YDR026C	YDR026C	0.699583	4.02087
YMR016C	SOK2	1.14176	4.11304
YGL105W	ARC1	-0.726284	4.05163
YDR027C	VPS54	0.686082	4.03573
YKL204W	EAP1	-0.526936	4.12925
YML048W	GSF2	0.603534	4.10503
YHR048W	YHK8	1.38803	3.83579
YDR192C	NUP42	-0.931014	3.96389
YAL011W	SWC3	0.880945	4.01144
YHR056C	RSC30	0.800311	4.07715
YHR070W	TRM5	-0.97899	4.1034
YPL104W	MSD1	0.80923	3.91691
YKL063C	YKL063C	0.518542	4.13686
YLR343W	GAS2	1.59744	3.7892
YLR418C	CDC73	-0.599095	4.13031
YPL194W	DDC1	0.876505	3.9323
YJL020C	BBC1	-0.469504	4.13089
YGL178W	MPT5	0.789325	4.04045
YPL003W	ULA1	1.13795	3.98315
YGL251C	HFM1	1.5214	3.79108
YMR105C	PGM2	1.01717	3.94446
YOL077C	BRX1	-0.644316	4.09287
YIL041W	GVP36	-0.901697	4.10085
YEL062W	NPR2	0.970672	3.91056
YHR029C	YHI9	-1.09198	4.03023
YNL004W	HRB1	-0.531259	4.11674
YMR038C	CCS1	-0.584495	4.10682
YPL110C	GDE1	0.653328	4.04119
YER003C	PMI40	-0.521911	4.06249
YGL124C	MON1	1.03681	3.9263
YMR251W-A	HOR7	-1.46201	4.09738
YDL020C	RPN4	0.774731	4.10363
YDL173W	PAR32	-0.747467	4.09898
YKL015W	PUT3	0.793618	3.93778
YEL011W	GLC3	1.10694	3.88636
YDR055W	PST1	-1.07548	4.10542
YGR285C	ZUO1	-0.790482	3.98111
YOR242C	SSP2	2.7023	3.7742
YDR172W	SUP35	0.990508	4.04051
YJL103C	GSM1	2.05535	3.77514
YKL174C	TPO5	0.734032	4.05438
YAL063C	FLO9	1.68109	3.7541
YBL067C	UBP13	0.740881	4.06426
YGR208W	SER2	-0.843975	4.10133
YER065C	ICL1	1.71904	3.77177
YML100W	TSL1	1.01801	4.00848
YGR082W	TOM20	-0.522579	4.08541
YKR076W	ECM4	1.03099	3.86205
YCR102C	YCR102C	1.71533	3.74757
YKR069W	MET1	1.26018	3.8483
YLR466C-B	YLR466C-B	3.31091	3.75056
YPL249C-A	RPL36B	-0.822421	3.90143
YHR203C	RPS4B	-0.759002	3.90044
YHR085W	IPI1	-0.821655	4.03501
YML042W	CAT2	1.62716	3.76203
YGR167W	CLC1	-0.796557	4.04931
YDL224C	WHI4	0.584155	4.04238
YMR305C	SCW10	-0.541348	4.04208
YER118C	SHO1	0.516795	4.08296
YLR441C	RPS1A	-0.814392	3.89976
YIL059C	YIL059C	1.87842	3.76202
YKR080W	MTD1	-0.551023	4.08291
YNL125C	ESBP6	0.913841	3.87279
YOL070C	NBA1	-0.731038	4.07036
YER167W	BCK2	1.04777	3.96636
YHR148W	IMP3	-1.04447	4.07419
YJR145C	RPS4A	-0.767324	3.88157
YOL109W	ZEO1	-0.88966	3.8826
YDR109C	YDR109C	1.12053	3.89581
YJL057C	IKS1	0.989272	3.83165
YDL248W	COS7	0.731674	3.94349
YGR269W	YGR269W	2.52623	3.73626
YKL172W	EBP2	-0.821983	4.04359
YBL020W	RFT1	0.603964	4.00005
YER072W	VTC1	-0.734329	3.90185
YOR162C	YRR1	1.0104	3.80167
YKL056C	TMA19	-0.750471	3.86693
YLR074C	BUD20	-0.578684	4.03667
YHR179W	OYE2	-0.688314	3.93925
YFR038W	IRC5	0.644891	3.96474
YJR110W	YMR1	0.945297	3.89558
YOL053W	AIM39	0.986697	3.86883
YOL129W	VPS68	-0.673003	4.05472
YKR058W	GLG1	1.8239	3.73525
YDR370C	YDR370C	0.860736	3.89295
YBL080C	PET112	1.16828	3.81304
YJR054W	YJR054W	0.885671	3.867
YJR141W	YJR141W	1.32259	3.86336
YLR292C	SEC72	-0.627089	4.04988
YJL217W	REE1	-0.669615	3.97112
YDR463W	STP1	-0.686478	4.03188
YDR186C	YDR186C	0.885051	3.98519
YOR252W	TMA16	-0.846263	4.03866
YLR448W	RPL6B	-0.787824	3.88432
YIL126W	STH1	0.526437	4.03696
YJL001W	PRE3	-0.485525	4.00165
YHR151C	MTC6	1.05464	3.89791
YDL232W	OST4	-1.32891	3.98156
YER098W	UBP9	1.13777	3.73641
YML070W	DAK1	-0.636287	4.02752
YOR137C	SIA1	1.43304	3.72256
YPR026W	ATH1	1.44469	3.72797
YDR092W	UBC13	-0.566804	4.02088
YLR131C	ACE2	1.02502	3.95686
YHR031C	RRM3	0.991474	3.90961
YGR134W	CAF130	0.850693	3.8114
YJL053W	PEP8	-0.539601	3.97823
YMR087W	YMR087W	0.851228	3.87736
YPR031W	NTO1	0.938535	3.8106
YIL047C	SYG1	0.731334	3.99793
YER060W	FCY21	1.20511	3.87162
YMR194W	RPL36A	-0.685897	3.86628
YGR125W	YGR125W	0.670168	3.962
YOR379C	YOR379C	1.81306	3.67013
YPR016C	TIF6	-0.559785	3.94274
YNL112W	DBP2	-0.587914	3.96391
YOR136W	IDH2	-0.693844	3.97281
YGR207C	CIR1	-0.879745	4.0089
YMR085W	YMR085W	1.87931	3.65269
YMR062C	ARG7	-0.685849	3.98587
YAL064W-B	YAL064W-B	1.8677	3.65014
YOR261C	RPN8	-0.530591	3.98913
YJL142C	IRC9	2.12248	3.85402
YDL174C	DLD1	0.760349	3.96226
YOR119C	RIO1	-0.516517	3.98167
YHL015W	RPS20	-0.814733	3.77576
YGL156W	AMS1	1.05635	3.69152
YLR048W	RPS0B	-0.715874	3.79582
YJR046W	TAH11	0.667376	3.94083
YOR078W	BUD21	-0.733963	3.99739
YPL272C	YPL272C	2.26521	3.64393
YAR002W	NUP60	-0.79137	3.947
YML010W	SPT5	-0.455176	3.98365
YHR099W	TRA1	0.598217	3.95126
YCL028W	RNQ1	-0.98207	3.96589
YPR188C	MLC2	-1.12156	3.97386
YPL043W	NOP4	-0.500831	3.97858
YJL138C	TIF2	-0.660198	3.83279
YOR353C	SOG2	1.19823	3.88346
YJL131C	AIM23	0.986778	3.82202
YDR436W	PPZ2	0.984964	3.75958
YMR072W	ABF2	-0.766998	3.94294
YER062C	HOR2	-0.664209	3.96809
YNL217W	YNL217W	0.593841	3.96494
YCR020W-B	HTL1	-0.914961	3.96587
YOL158C	ENB1	0.836002	3.95734
YHL016C	DUR3	1.25908	3.63364
YDR103W	STE5	0.534277	3.87076
YDR071C	PAA1	-0.677954	3.90057
YCR073W-A	SOL2	-0.642128	3.93637
YFR032C-A	RPL29	-0.922083	3.76116
YGL154C	LYS5	1.04754	3.71291
YPL159C	PET20	-0.711979	3.85424
YDR334W	SWR1	1.09473	3.78526
YBR089C-A	NHP6B	-0.650091	3.94354
YPR073C	LTP1	-0.828531	3.95534
YBR133C	HSL7	0.945021	3.88984
YOR168W	GLN4	-0.589601	3.90993
YJL133C-A	YJL133C-A	-0.99127	3.94758
YML068W	ITT1	1.3712	3.66484
YLR361C-A	YLR361C-A	-0.64853	3.90778
YDL113C	ATG20	0.819263	3.81302
YDR540C	IRC4	1.52929	3.68084
YLR137W	RKM5	0.88112	3.75415
YKR059W	TIF1	-0.677397	3.79091
YMR056C	AAC1	1.78167	3.61938
YGL253W	HXK2	-0.779297	3.78719
YIL021W	RPB3	-0.471018	3.93781
YDL147W	RPN5	-0.587088	3.91946
YLR443W	ECM7	0.92919	3.77773
YKR065C	PAM17	-1.19589	3.9346
YCR067C	SED4	0.54582	3.90232
YER088C-A	YER088C-A	1.23986	3.80408
YCR031C	RPS14A	-0.895636	3.71897
YCL005W	LDB16	0.820293	3.81907
YFL024C	EPL1	0.663189	3.78088
YGL021W	ALK1	0.577939	3.88659
YFL022C	FRS2	-0.649953	3.86079
YBR267W	REI1	-0.72656	3.8931
YER069W	ARG5,6	0.747453	3.82823
YNL136W	EAF7	1.10204	3.83973
YKR098C	UBP11	1.15855	3.59819
YEL046C	GLY1	-0.605093	3.82077
YMR250W	GAD1	0.735082	3.72883
YIL132C	CSM2	0.952885	3.70226
YDR304C	CPR5	-0.590559	3.83278
YHR136C	SPL2	-0.908136	3.89554
YJL073W	JEM1	1.04744	3.80634
YAL017W	PSK1	0.573033	3.78924
YNL193W	YNL193W	-0.649323	3.7783
YGL035C	MIG1	-0.67566	3.85022
YDR131C	YDR131C	0.883942	3.63706
YOR310C	NOP58	-0.573369	3.7969
YCL035C	GRX1	-1.16538	3.85084
YLR298C	YHC1	-0.911256	3.69936
YER057C	HMF1	-0.934179	3.87203
YLR174W	IDP2	2.88084	3.53482
YDL084W	SUB2	-0.675505	3.78694
YBR270C	BIT2	1.87126	3.54357
YML129C	COX14	-0.850946	3.88127
YOR204W	DED1	-0.76084	3.79178
YKL141W	SDH3	-0.960846	3.88116
YKL130C	SHE2	-0.760429	3.86216
YOR002W	ALG6	0.772205	3.85572
YJL117W	PHO86	-0.572669	3.84178
YKL032C	IXR1	-0.475097	3.84545
YCR075W-A	YCR075W-A	-1.33499	3.85465
YNL091W	NST1	1.00812	3.84066
YGR199W	PMT6	0.704773	3.84043
YDR466W	PKH3	0.821637	3.69532
YDL074C	BRE1	-0.514173	3.85215
YJL207C	LAA1	0.573119	3.794
YIL098C	FMC1	-1.03462	3.83211
YCR083W	TRX3	-1.20938	3.82338
YNL076W	MKS1	0.850425	3.77339
YER036C	ARB1	-0.664783	3.77631
YER140W	YER140W	0.861079	3.72565
YGL063W	PUS2	1.24933	3.58464
YJR105W	ADO1	-0.681859	3.78267
YCR048W	ARE1	0.684685	3.83296
YHR174W	ENO2	-0.938008	3.58
YGL232W	TAN1	-0.645859	3.85365
YIL092W	YIL092W	1.13927	3.59895
YGL048C	RPT6	-0.590386	3.81822
YBR061C	TRM7	-0.629749	3.83864
YEL043W	YEL043W	0.782244	3.7386
YBL071W-A	KTI11	-0.784497	3.8478
YML008C	ERG6	0.600814	3.71378
YER172C	BRR2	0.567322	3.75788
YNL288W	CAF40	-0.756912	3.80253
YPL119C-A	YPL119C-A	2.43128	3.46815
YJR160C	MPH3	1.57719	3.46813
YDR418W	RPL12B	-0.77875	3.62977
YGL229C	SAP4	1.05972	3.54694
YPR036W-A	YPR036W-A	-0.788922	3.66719
YDR502C	SAM2	-0.547111	3.79597
YLR305C	STT4	0.472545	3.78963
YGL148W	ARO2	-0.546859	3.76137
YMR285C	NGL2	-0.600784	3.76266
YGR080W	TWF1	-0.64359	3.81935
YOR004W	UTP23	-0.723154	3.80858
YKL210W	UBA1	-0.593876	3.77388
YIR032C	DAL3	1.45628	3.46985
YLR037C	PAU23	1.96581	3.49266
YNL205C	YNL205C	1.92347	3.44469
YDR427W	RPN9	-0.526033	3.82335
YDL100C	GET3	-0.564333	3.74616
YDL180W	YDL180W	0.8578	3.68175
YKR072C	SIS2	0.518976	3.81116
YDR494W	RSM28	0.824567	3.74691
YNL289W	PCL1	-0.598457	3.80097
YMR103C	YMR103C	1.75755	3.47262
YOR073W	SGO1	0.944711	3.61835
YMR068W	AVO2	1.72488	3.56465
YML007W	YAP1	0.627652	3.78381
YPL259C	APM1	0.490082	3.79649
YLR267W	BOP2	1.09684	3.48886
YKR022C	NTR2	0.858957	3.60578
YOL027C	MDM38	0.522051	3.80864
YOR151C	RPB2	0.482118	3.78929
YOR072W	YOR072W	2.57832	3.42828
YKL041W	VPS24	-0.506153	3.80131
YNL059C	ARP5	0.720505	3.79356
YKL110C	KTI12	-0.642645	3.77938
YAL044W-A	YAL044W-A	-0.92025	3.7952
YGL183C	MND1	1.78889	3.41325
YGR287C	IMA1	1.44305	3.46754
YGL134W	PCL10	1.25837	3.54446
YNL033W	YNL033W	1.59177	3.41959
YDR444W	YDR444W	0.841389	3.58613
YBR055C	PRP6	0.751515	3.67217
YLR350W	ORM2	-0.682901	3.78543
YNL099C	OCA1	-0.437341	3.78445
YFR017C	IGD1	1.14905	3.51816
YML038C	YMD8	0.795522	3.72023
YDL004W	ATP16	-1.28399	3.77921
YGR181W	TIM13	-0.592224	3.77546
YJR017C	ESS1	-0.671391	3.78006
YLR058C	SHM2	-0.693871	3.63288
YNL213C	RRG9	1.46441	3.62858
YNL287W	SEC21	-0.524975	3.76651
YHR066W	SSF1	-0.486339	3.77808
YML056C	IMD4	-0.492426	3.73508
YPR170W-B	YPR170W-B	-0.96928	3.71491
YML063W	RPS1B	-0.741726	3.57108
YLR147C	SMD3	-1.11946	3.76371
YML100W-A	YML100W-A	2.78027	3.39617
YKR005C	YKR005C	1.94453	3.40013
YBR076C-A	YBR076C-A	2.45419	3.40428
YPR143W	RRP15	-0.726797	3.76844
YOR003W	YSP3	1.44746	3.45164
YNL216W	RAP1	-0.418641	3.75853
YCR106W	RDS1	0.956938	3.48618
YNL115C	YNL115C	0.668925	3.6961
YJL133W	MRS3	1.44775	3.7135
YDR365C	ESF1	0.514696	3.75772
YJR106W	ECM27	1.51683	3.51841
YDR136C	VPS61	1.66297	3.36899
YKL163W	PIR3	-0.807051	3.67172
YGR127W	YGR127W	1.32831	3.49754
YBR101C	FES1	-0.542333	3.74742
YDR205W	MSC2	1.02084	3.6574
YOR118W	RTC5	0.692936	3.65689
YMR083W	ADH3	-0.517777	3.70209
YGL133W	ITC1	0.811522	3.61839
YCL010C	SGF29	0.767051	3.72548
YMR225C	MRPL44	-0.935476	3.71973
YML097C	VPS9	-0.55168	3.6865
YLR189C	ATG26	0.865822	3.54773
YCR087C-A	YCR087C-A	-0.506598	3.73242
YKR061W	KTR2	1.48579	3.41095
YBR080C	SEC18	-0.724154	3.73188
YLR262C-A	TMA7	-0.826689	3.68505
YHR040W	BCD1	0.629878	3.66921
YNL334C	SNO2	1.88892	3.38672
YNR045W	PET494	0.947487	3.4916
YFL032W	YFL032W	1.89892	3.63797
YAL062W	GDH3	1.48888	3.41441
YFL017W-A	SMX2	-0.853139	3.7155
YGL222C	EDC1	-0.840443	3.7
YDL040C	NAT1	-0.415959	3.71837
YOR361C	PRT1	-0.473785	3.67143
YGL097W	SRM1	-0.479731	3.71675
YOR298W	MUM3	1.64939	3.32267
YOR348C	PUT4	1.74626	3.32236
YBR105C	VID24	0.694198	3.60847
YNL097C-B	YNL097C-B	3.35844	3.38301
YPR196W	YPR196W	1.3447	3.38505
YHR194W	MDM31	1.28415	3.43726
YKR095W	MLP1	0.471374	3.69957
YNL267W	PIK1	0.467394	3.65186
YKL004W	AUR1	0.66962	3.70549
YDR319C	YDR319C	0.752272	3.58086
YLR233C	EST1	1.51097	3.36563
YHR192W	YHR192W	-0.457204	3.6504
YPL056C	LCL1	2.90192	3.32702
YGL140C	YGL140C	0.736412	3.65188
YDL247W	MPH2	1.58457	3.31465
YBR039W	ATP3	-0.580174	3.6794
YOR253W	NAT5	-0.814264	3.6962
YNL284C	MRPL10	0.667991	3.64246
YNL066W	SUN4	-0.558303	3.64734
YGL204C	YGL204C	-0.846376	3.57329
YIR006C	PAN1	-0.431806	3.68586
YDL194W	SNF3	1.21705	3.3622
YKL060C	FBA1	-0.791802	3.4188
YBL031W	SHE1	0.735488	3.48586
YMR181C	YMR181C	1.4827	3.48706
YBR077C	SLM4	-0.717941	3.67022
YOR299W	BUD7	0.643955	3.61587
YLR367W	RPS22B	-0.56311	3.56955
YGR004W	PEX31	0.630777	3.63581
YPL146C	NOP53	-0.438004	3.68405
YCR006C	YCR006C	3.17909	3.31129
YDR339C	FCF1	-0.839909	3.67863
YBL001C	ECM15	-0.646247	3.63934
YBL028C	YBL028C	-0.680331	3.6486
YFL003C	MSH4	1.31681	3.28818
YGL191W	COX13	-0.403636	3.67001
YNL106C	INP52	0.725973	3.52116
YNL313C	EMW1	0.581343	3.67009
YNL231C	PDR16	-0.628368	3.66901
YDR472W	TRS31	-0.623961	3.63987
YMR094W	CTF13	1.07906	3.44769
YGR173W	RBG2	-0.500977	3.66106
YOL106W	YOL106W	1.70066	3.2619
YGL186C	TPN1	0.489135	3.65864
YPL002C	SNF8	0.842831	3.58367
YPL189W	GUP2	1.68428	3.28864
YOL152W	FRE7	0.840841	3.52873
YDL218W	YDL218W	1.60942	3.2565
YHR039C-A	VMA10	-0.78011	3.5201
YER048W-A	ISD11	-0.993989	3.64811
YOR192C	THI72	1.87027	3.30476
YEL027W	VMA3	-0.703125	3.44769
YBR001C	NTH2	0.645399	3.5844
YJL084C	ALY2	0.668706	3.51995
YNL101W	AVT4	0.58609	3.5131
YLR161W	YLR161W	1.97878	3.2536
YDL225W	SHS1	-0.422209	3.639
YFR021W	ATG18	0.536053	3.56293
YFL026W	STE2	0.655398	3.56212
YLR031W	YLR031W	1.70504	3.23673
YPR125W	YLH47	-0.44612	3.60371
YGR166W	TRS65	0.610113	3.51891
YML028W	TSA1	-0.6745	3.44055
YPL098C	MGR2	-0.65774	3.62371
YHL010C	ETP1	0.891982	3.37397
YLR357W	RSC2	-0.633245	3.53203
YLR029C	RPL15A	-0.677406	3.42945
YLR351C	NIT3	-0.495143	3.62547
YNR035C	ARC35	-0.795031	3.62276
YKL040C	NFU1	-0.644804	3.61884
YBL066C	SEF1	1.05821	3.39433
YDR379C-A	YDR379C-A	-2.62288	3.33134
YPR094W	RDS3	-1.13444	3.59314
YHR103W	SBE22	0.648282	3.55607
YDL133W	SRF1	1.00654	3.45488
YOL084W	PHM7	1.62495	3.21753
YMR026C	PEX12	0.706453	3.46116
YOL091W	SPO21	1.7636	3.22531
YEL020C	YEL020C	0.969102	3.39781
YBL047C	EDE1	-0.455624	3.61303
YDR429C	TIF35	-0.825458	3.52657
YMR229C	RRP5	-0.537575	3.60015
YOR052C	YOR052C	-0.692026	3.60741
YDL097C	RPN6	-0.563651	3.59486
YNL312W	RFA2	-0.446707	3.60787
YOR018W	ROD1	0.686616	3.4718
YLR022C	SDO1	-0.613174	3.59082
YKL087C	CYT2	-0.460147	3.5675
YIL012W	YIL012W	2.09426	3.21161
YCL030C	HIS4	-0.501731	3.57054
YKL054C	DEF1	-0.604464	3.56637
YJL123C	MTC1	-0.437613	3.60311
YGR249W	MGA1	1.67178	3.21246
YDL051W	LHP1	-0.614331	3.57096
YDL045W-A	MRP10	-1.04398	3.5808
YBR295W	PCA1	1.4308	3.26199
YLR291C	GCD7	-0.628493	3.59602
YNR043W	MVD1	-0.630709	3.56427
YNL314W	DAL82	1.02325	3.44909
YCR081W	SRB8	0.848089	3.39029
YCR045W-A	YCR045W-A	2.65111	3.21298
YHL047C	ARN2	1.18244	3.36969
YHR132W-A	IGO2	-0.792464	3.58028
YDR110W	FOB1	0.794244	3.52275
YJL140W	RPB4	-0.783313	3.58358
YLL039C	UBI4	-0.556723	3.58633
YOR188W	MSB1	0.652306	3.49854
YPR043W	RPL43A	-0.873376	3.36331
YPR035W	GLN1	-0.608842	3.44093
YPR169W-A	YPR169W-A	-1.13376	3.54496
YOR128C	ADE2	-0.40251	3.57635
YBR058C-A	TSC3	-0.681979	3.57202
YLR179C	YLR179C	-0.612113	3.50655
YNL153C	GIM3	-0.759421	3.56274
YDL120W	YFH1	-0.526105	3.57146
YLR368W	MDM30	1.09051	3.32809
YOR229W	WTM2	0.597303	3.47137
YMR277W	FCP1	0.546619	3.53839
YPL135W	ISU1	-0.606297	3.5672
YFL038C	YPT1	-0.562168	3.45639
YJR007W	SUI2	-0.578066	3.50282
YNL301C	RPL18B	-0.619115	3.41057
YPL062W	YPL062W	1.62716	3.15606
YDR167W	TAF10	-0.418764	3.55839
YJL071W	ARG2	0.926759	3.34799
YKL168C	KKQ8	0.743318	3.3299
YIR012W	SQT1	-0.476632	3.54875
YMR219W	ESC1	0.499984	3.48521
YGR078C	PAC10	-0.748247	3.53922
YHR088W	RPF1	-0.603468	3.55376
YER105C	NUP157	0.399593	3.53378
YBR004C	GPI18	0.56746	3.49393
YNL145W	MFA2	-0.96219	3.38662
YER039C	HVG1	2.08149	3.15159
YMR188C	MRPS17	-0.616962	3.48295
YER052C	HOM3	-0.42347	3.5473
YOR093C	YOR093C	0.713025	3.36114
YNL291C	MID1	0.721288	3.45165
YDR207C	UME6	0.838242	3.42087
YJL158C	CIS3	-0.571297	3.38385
YOR157C	PUP1	-0.518187	3.52645
YER066W	RRT13	1.41452	3.25159
YCL059C	KRR1	-0.623076	3.54078
YNL029C	KTR5	0.995054	3.32471
YBR219C	YBR219C	1.26605	3.37568
YJL102W	MEF2	0.864369	3.29054
YDR061W	YDR061W	0.507523	3.46629
YKL217W	JEN1	1.66615	3.14565
YJR138W	IML1	0.604194	3.35753
YEL071W	DLD3	-0.552203	3.46919
YKL048C	ELM1	1.05859	3.33641
YOL062C	APM4	0.782253	3.48521
YNL071W	LAT1	-0.529402	3.48482
YER032W	FIR1	0.617957	3.41067
YLR035C	MLH2	1.03456	3.2602
YDR496C	PUF6	-0.632024	3.53256
YKL096W	CWP1	-0.576117	3.50028
YEL061C	CIN8	0.563079	3.41701
YMR233W	TRI1	-0.983137	3.33824
YGR232W	NAS6	-0.78777	3.51623
YAR028W	YAR028W	-0.627425	3.417
YGR059W	SPR3	1.37254	3.11985
YMR081C	ISF1	1.79592	3.13855
YNL192W	CHS1	0.525847	3.50828
YGL216W	KIP3	0.825346	3.39829
YER045C	ACA1	1.24593	3.238
YNR074C	AIF1	0.656959	3.43706
YCL057C-A	YCL057C-A	-1.56566	3.52574
YEL057C	YEL057C	1.7764	3.12996
YHR019C	DED81	-0.572445	3.41026
YOR107W	RGS2	1.85798	3.14881
YMR304C-A	YMR304C-A	-0.560965	3.52057
YOR117W	RPT5	-0.473893	3.49892
YPR068C	HOS1	0.875734	3.2681
YMR018W	YMR018W	1.99119	3.11492
YPR033C	HTS1	-0.568384	3.47402
YPR193C	HPA2	1.59876	3.14172
YHR168W	MTG2	0.669223	3.29939
YHR128W	FUR1	-0.567104	3.44946
YOR219C	STE13	0.713786	3.38841
YPL071C	YPL071C	1.446	3.31591
YLR264W	RPS28B	-0.660387	3.36181
YNL276C	YNL276C	2.12549	3.13535
YFR044C	DUG1	-0.470966	3.4522
YIL034C	CAP2	-0.508653	3.50302
YDR516C	EMI2	-0.464051	3.48327
YBR160W	CDC28	-0.609271	3.49133
YGR204W	ADE3	-0.502332	3.4674
YBL011W	SCT1	0.83139	3.43535
YPL168W	YPL168W	0.834297	3.26791
YMR186W	HSC82	-0.679545	3.30068
YKL031W	YKL031W	2.08128	3.08609
YML114C	TAF8	0.724641	3.43828
YFL034C-A	RPL22B	-0.698229	3.45924
YMR320W	YMR320W	2.29612	3.08705
YHL026C	YHL026C	1.35517	3.20238
YDR223W	CRF1	1.63799	3.09317
YLL018C	DPS1	-0.594966	3.40522
YJR075W	HOC1	-0.417097	3.48851
YER134C	YER134C	-0.520623	3.47791
YDL176W	YDL176W	0.856004	3.24092
YLR075W	RPL10	-0.755797	3.26323
YJR025C	BNA1	-0.59459	3.48248
YLL054C	YLL054C	0.953538	3.19338
YKR051W	YKR051W	0.718966	3.28016
YER173W	RAD24	0.898689	3.19677
YDR023W	SES1	-0.561126	3.35742
YDR511W	ACN9	-0.585341	3.41925
YDR050C	TPI1	-0.718891	3.22872
YHR096C	HXT5	0.939739	3.17415
YPL218W	SAR1	-0.549388	3.38988
YJL218W	YJL218W	-0.707723	3.3273
YLR327C	TMA10	-1.10261	3.33488
YML116W	ATR1	0.772403	3.2866
YGR074W	SMD1	-0.813769	3.43878
YDL230W	PTP1	0.586796	3.39561
YKL055C	OAR1	1.23513	3.25756
YMR171C	EAR1	0.647232	3.35539
YDR298C	ATP5	-1.05669	3.46276
YNL320W	YNL320W	0.454366	3.41144
YFL005W	SEC4	-0.611109	3.41815
YGL059W	PKP2	0.843514	3.16666
YAL036C	RBG1	-0.404549	3.45189
YJR068W	RFC2	-0.432822	3.45106
YBR114W	RAD16	0.869368	3.20458
YPR037C	ERV2	0.546308	3.45341
YLL014W	EMC6	-0.672142	3.43757
YBR104W	YMC2	-0.515961	3.43464
YJL192C	SOP4	-0.627381	3.45188
YMR184W	ADD37	-0.883972	3.38693
YGL088W	YGL088W	1.55435	3.27697
YMR053C	STB2	1.28146	3.07749
YMR179W	SPT21	0.708599	3.31809
YLL048C	YBT1	0.720063	3.44898
YFL064C	YFL064C	1.36844	3.14244
YKL053W	YKL053W	2.66797	3.03976
YGR244C	LSC2	0.647086	3.44385
YIL044C	AGE2	-0.622558	3.43262
YOL059W	GPD2	-0.548527	3.43638
YGL025C	PGD1	-0.716782	3.34556
YOR283W	YOR283W	-0.650931	3.44023
YKL081W	TEF4	-0.570232	3.26141
YOR323C	PRO2	-0.546267	3.402
YLR108C	YLR108C	0.69746	3.32116
YKL129C	MYO3	0.549192	3.37969
YNL063W	MTQ1	1.14066	3.20264
YJL143W	TIM17	-0.865711	3.41983
YPL007C	TFC8	0.679738	3.32739
YHR205W	SCH9	0.411976	3.41856
YMR123W	PKR1	-0.700763	3.39205
YLR008C	PAM18	-0.446487	3.42708
YML058W-A	HUG1	-0.761452	3.26164
YGR294W	PAU12	1.89783	3.00414
YMR064W	AEP1	1.31761	3.2238
YPR146C	YPR146C	2.00567	3.0336
YLL024C	SSA2	-0.687175	3.18744
YGL078C	DBP3	-0.383151	3.39839
YOR098C	NUP1	0.570243	3.39177
YDL091C	UBX3	0.904913	3.26224
YMR265C	YMR265C	0.806762	3.24028
YNL139C	THO2	0.460745	3.37058
YHR143W-A	RPC10	-0.573422	3.37942
YJR044C	VPS55	-1.08498	3.35542
YLR249W	YEF3	-0.645021	3.17934
YPL058C	PDR12	0.403801	3.39668
YKR042W	UTH1	-0.531353	3.26724
YLL064C	PAU18	1.55909	2.97782
YDR028C	REG1	0.488525	3.39364
YKL186C	MTR2	-0.659195	3.39918
YMR157C	AIM36	0.46103	3.36443
YKL014C	URB1	0.393984	3.39468
YNL142W	MEP2	1.17082	3.05409
YJR092W	BUD4	0.442406	3.37524
YCR060W	TAH1	-0.64917	3.38996
YBL095W	YBL095W	0.992665	3.16779
YOR376W-A	YOR376W-A	3.00084	3.0133
YLR420W	URA4	-0.50552	3.36426
YLR170C	APS1	-0.969477	3.37576
YKL119C	VPH2	-0.681107	3.36167
YJR124C	YJR124C	0.524427	3.35114
YDR078C	SHU2	1.08411	3.14057
YEL004W	YEA4	0.855622	3.22226
YNL044W	YIP3	-0.739346	3.38077
YOR265W	RBL2	-0.807725	3.38037
YDR299W	BFR2	-0.438781	3.37897
YNL146C-A	YNL146C-A	3.032	3.00292
YDR506C	YDR506C	0.824074	3.16111
YJR080C	AIM24	0.525644	3.34362
YKR038C	KAE1	0.561962	3.3768
YOL021C	DIS3	-0.435479	3.36594
YHR102W	KIC1	0.602548	3.25228
YBR093C	PHO5	-0.403206	3.34954
YPL004C	LSP1	-0.643476	3.31537
YPL114W	YPL114W	1.78091	3.05463
YPL109C	YPL109C	0.913703	3.05331
YGR212W	SLI1	0.872794	3.08899
YDR363W-A	SEM1	-0.55951	3.30841
YGL206C	CHC1	-0.413429	3.33903
YBR056W-A	YBR056W-A	-1.75745	3.04358
YDR070C	FMP16	1.85845	3.1268
YOR259C	RPT4	-0.46785	3.33443
YKR062W	TFA2	-0.682774	3.34902
YNL236W	SIN4	0.543227	3.26301
YBR149W	ARA1	-0.65132	3.35928
YHR164C	DNA2	0.827252	3.13328
YNL026W	SAM50	0.732498	3.286
YKR086W	PRP16	0.746302	3.14119
YKL107W	YKL107W	1.48222	2.94109
YDL085C-A	YDL085C-A	-0.793943	3.35275
YBR280C	SAF1	0.688988	3.12908
YPL017C	IRC15	1.38667	2.96148
YGL234W	ADE5,7	-0.545347	3.28697
YHR049W	FSH1	-0.557625	3.34127
YHR172W	SPC97	0.512697	3.21059
YLR186W	EMG1	-0.596912	3.34434
YBR078W	ECM33	-0.56886	3.19204
YLR103C	CDC45	0.746731	3.21025
YJL108C	PRM10	2.19815	2.92732
YKR089C	TGL4	0.472291	3.25278
YDR351W	SBE2	0.748647	3.21488
YBR120C	CBP6	-1.05226	3.25416
YOR008C	SLG1	0.427539	3.34286
YDR042C	YDR042C	1.97985	2.98355
YLR345W	YLR345W	0.572472	3.18259
YPR074C	TKL1	-0.546345	3.21967
YDL125C	HNT1	-0.583157	3.2782
YML076C	WAR1	0.926906	3.07621
YPL106C	SSE1	-0.606237	3.16683
YDL037C	BSC1	1.60671	2.91184
YMR218C	TRS130	0.618654	3.20113
YOR337W	TEA1	0.561754	3.17676
YPR105C	COG4	0.690639	3.2725
YOR095C	RKI1	-0.528449	3.32337
YJL026W	RNR2	-0.541025	3.25078
YBR201C-A	YBR201C-A	-2.13819	2.96556
YKR074W	AIM29	-0.663359	3.3256
YPL129W	TAF14	-0.486399	3.31252
YER092W	IES5	-0.49307	3.32409
YGL162W	SUT1	0.954788	3.12032
YGL244W	RTF1	-0.51544	3.32263
YCR104W	PAU3	1.44607	2.89122
YBR090C	YBR090C	-0.530016	3.32165
YLR222C	UTP13	-0.456288	3.31493
YDR124W	YDR124W	1.54914	2.91716
YOL165C	AAD15	2.11802	2.89573
YOR023C	AHC1	1.02444	3.26993
YHR104W	GRE3	-0.511541	3.31468
YBR246W	RRT2	-0.409602	3.23944
YLR392C	ART10	0.764693	3.13465
YDL080C	THI3	1.08189	3.10675
YKL152C	GPM1	-0.721599	3.04265
YGL246C	RAI1	0.38086	3.30198
YNL100W	AIM37	-0.814426	3.25525
YFL023W	BUD27	0.438002	3.28066
YPL201C	YIG1	1.64993	2.88224
YDL103C	QRI1	-0.598561	3.30836
YBR259W	YBR259W	1.30768	3.01334
YDR527W	RBA50	0.534631	3.28738
YGL054C	ERV14	-0.557751	3.26806
YDL221W	YDL221W	1.31063	2.8712
YJR118C	ILM1	0.525834	3.29371
YPL144W	POC4	-0.92885	3.27529
YLR377C	FBP1	2.19946	2.89459
YOR311C	DGK1	-0.434336	3.28144
YGL163C	RAD54	0.776498	3.11916
YLR227C	ADY4	1.43326	2.94099
YFL034W	YFL034W	0.548649	3.14052
YEL056W	HAT2	0.545865	3.28444
YDR448W	ADA2	0.743507	3.23698
YMR323W	ERR3	1.46282	2.86305
YPR149W	NCE102	-0.629779	3.18632
YOR025W	HST3	0.68854	3.25033
YNL242W	ATG2	0.720378	3.04665
YGR229C	SMI1	0.486717	3.28353
YNL327W	EGT2	-0.583896	3.28769
YMR310C	YMR310C	-0.487707	3.26219
YER053C	PIC2	0.695559	3.07462
YJL179W	PFD1	-0.998796	3.28006
YKL021C	MAK11	0.562971	3.28322
YKL085W	MDH1	-0.782737	3.28353
YJR100C	AIM25	0.63134	3.18957
YGL190C	CDC55	0.558626	3.2804
YBR014C	GRX7	0.448411	3.27938
YOR009W	TIR4	1.83811	2.88317
YDL099W	BUG1	-0.365531	3.27819
YNR050C	LYS9	-0.591549	3.25476
YNR017W	TIM23	-0.839028	3.277
YKL127W	PGM1	-0.598016	3.27435
YOL116W	MSN1	0.779388	3.12596
YBR203W	COS111	1.27851	2.87895
YMR304W	UBP15	0.394679	3.23725
[truncated: 3,942 more rows]

## Sheet: Supplementary Fig. 6_Nsp1
	Gene Name	Fold Change	log10_PValue
YER151C	UBP3	3.3947	10.0678
YOL013W-A	YOL013W-A	5.87348	9.72754
YCL020W	YCL020W	4.27344	9.61187
YDR340W	YDR340W	5.19084	9.4523
YBR083W	TEC1	4.19009	9.31559
YOR192C-C	YOR192C-C	5.5174	9.1812
YER186C	YER186C	4.51524	9.32193
YBL100W-B	YBL100W-B	4.82699	8.98314
YER075C	PTP3	2.706	8.9976
YLR410W-B	YLR410W-B	4.89106	8.96598
YDR034C-D	YDR034C-D	4.86636	8.95703
YCL019W	YCL019W	4.85058	8.92531
YFL002W-A	YFL002W-A	4.88093	8.88307
YBR276C	PPS1	2.85982	8.88276
YOR343W-B	YOR343W-B	4.854	8.84346
YLR410W-A	YLR410W-A	4.18178	8.82748
YNL284C-A	YNL284C-A	4.56152	8.90552
YOR192C-B	YOR192C-B	4.90673	8.81243
YGR161W-B	YGR161W-B	4.88472	8.81183
YDR210W-B	YDR210W-B	4.83259	8.71465
YDR261W-B	YDR261W-B	4.85798	8.70877
YDR034C-C	YDR034C-C	4.10653	8.66303
YGR161W-A	YGR161W-A	4.17602	8.66262
YFL002W-B	YFL002W-B	4.1943	8.63379
YIL080W	YIL080W	4.59864	8.65138
YHR145C	YHR145C	5.4026	8.5833
YFR002W	NIC96	5.54748	8.57177
YIL082W-A	YIL082W-A	4.56706	8.55599
YPR137C-A	YPR137C-A	4.49353	8.58199
YNL284C-B	YNL284C-B	4.89324	8.53531
YJR028W	YJR028W	4.51438	8.55844
YFR018C	YFR018C	2.74769	8.44508
YGR161C-C	YGR161C-C	4.47313	8.53604
YBR012W-A	YBR012W-A	4.46852	8.52096
YNL054W-B	YNL054W-B	4.7399	8.49623
YAR010C	YAR010C	4.49401	8.5183
YMR051C	YMR051C	4.49729	8.50308
YML045W-A	YML045W-A	4.46815	8.50155
YOR142W-A	YOR142W-A	4.43524	8.48181
YHR214C-B	YHR214C-B	4.78721	8.45233
YDR261C-C	YDR261C-C	4.47979	8.47457
YPR158W-A	YPR158W-A	4.46239	8.46738
YDR316W-A	YDR316W-A	4.45882	8.47006
YNL054W-A	YNL054W-A	4.45862	8.45539
YGR038C-A	YGR038C-A	4.44542	8.45802
YDR261W-A	YDR261W-A	4.01162	8.37237
YER159C-A	YER159C-A	4.46784	8.45128
YPR158C-D	YPR158C-D	4.78294	8.44043
YPR158C-C	YPR158C-C	4.49434	8.4733
YGR161C-D	YGR161C-D	4.75803	8.40432
YML045W	YML045W	4.76033	8.40955
YDR210C-C	YDR210C-C	4.48379	8.4267
YPR158W-B	YPR158W-B	4.74274	8.40057
YDR098C-A	YDR098C-A	4.45227	8.41248
YBR012W-B	YBR012W-B	4.74193	8.37514
YGR038C-B	YGR038C-B	4.73397	8.38142
YDR098C-B	YDR098C-B	4.71656	8.37709
YDR316W-B	YDR316W-B	4.76068	8.36224
YBL100W-A	YBL100W-A	3.99378	8.30943
YKL105C	YKL105C	2.44333	8.31193
YPR137C-B	YPR137C-B	4.72981	8.35376
YLR227W-B	YLR227W-B	4.7622	8.35274
YDR210C-D	YDR210C-D	4.71752	8.32517
YHR214C-C	YHR214C-C	4.42994	8.34459
YER160C	YER160C	4.76165	8.31994
YHL050C	YHL050C	3.43622	8.34975
YDR365W-B	YDR365W-B	4.74065	8.31293
YJR027W	YJR027W	4.72204	8.31049
YML039W	YML039W	4.72534	8.30044
YDR261C-D	YDR261C-D	4.76972	8.30132
YDR365W-A	YDR365W-A	4.43847	8.30419
YPL257W-A	YPL257W-A	4.42883	8.30182
YLR157C-A	YLR157C-A	4.44608	8.29429
YJR026W	YJR026W	4.41933	8.29439
YML040W	YML040W	4.43423	8.28749
YAR009C	YAR009C	4.85096	8.25123
YER138C	YER138C	4.71249	8.25467
YMR050C	YMR050C	4.71669	8.23815
YER137C-A	YER137C-A	4.41843	8.25199
YJR029W	YJR029W	4.77429	8.22916
YLR227W-A	YLR227W-A	4.43925	8.24481
YOR142W-B	YOR142W-B	4.70071	8.21267
YLR256W-A	YLR256W-A	4.42628	8.23757
YLR157C-B	YLR157C-B	4.71618	8.21684
YPL257W-B	YPL257W-B	4.70495	8.2155
YGR027W-A	YGR027W-A	4.42266	8.20842
YOL103W-B	YOL103W-B	4.71769	8.18527
YLR035C-A	YLR035C-A	4.92979	8.16223
YGR109W-B	YGR109W-B	4.36805	8.1258
YGR027W-B	YGR027W-B	4.72699	8.13942
YMR045C	YMR045C	4.81503	8.12011
YBL005W-B	YBL005W-B	4.82276	8.08114
YNR051C	BRE5	1.79526	8.02022
YEL033W	MTC7	3.17776	7.9988
YBL107W-A	YBL107W-A	5.61181	8.00056
YOL103W-A	YOL103W-A	4.42606	8.01498
YDR210W-A	YDR210W-A	3.99991	7.91792
YBL113C	YBL113C	3.47666	7.94611
YDR200C	VPS64	2.22781	7.90082
YDR275W	BSC2	2.62316	7.8487
YDR171W	HSP42	1.5156	7.82922
YIL060W	YIL060W	5.71903	7.78776
YHL035C	VMR1	3.42927	7.82158
YER138W-A	YER138W-A	5.49556	7.77055
YMR273C	ZDS1	2.17381	7.74459
YOR031W	CRS5	4.17491	7.78621
YML081W	TDA9	2.65896	7.70553
YLR020C	YEH2	1.58289	7.65991
YML051W	GAL80	3.94046	7.60346
YOR343W-A	YOR343W-A	4.01448	7.58446
YBL005W-A	YBL005W-A	4.28658	7.55523
YDR170W-A	YDR170W-A	4.13241	7.55449
YOR227W	HER1	2.60352	7.54612
YOL138C	RTC1	2.17485	7.54578
YNL219C	ALG9	1.84239	7.5611
YHR149C	SKG6	1.88193	7.52231
YLR158C	ASP3-3	4.16401	7.49065
YHR219W	YHR219W	3.47468	7.5045
YOL103W	ITR2	2.97496	7.48235
YGR109W-A	YGR109W-A	3.96084	7.44547
YOR172W	YRM1	2.87499	7.43639
YER097W	YER097W	4.85045	7.47275
YLR155C	ASP3-1	4.11019	7.43232
YMR046C	YMR046C	4.26397	7.42683
YGR119C	NUP57	3.01167	7.45314
YOL113W	SKM1	3.47364	7.41776
YBR012C	YBR012C	3.50329	7.42714
YPL066W	YPL066W	2.89373	7.4028
YKL038W	RGT1	2.39525	7.3825
YLR466W	YRF1-4	3.00804	7.39362
YER129W	SAK1	1.90166	7.36306
YOL104C	NDJ1	4.83716	7.40783
YEL023C	YEL023C	3.95579	7.5462
YDR443C	SSN2	2.31229	7.27492
YPR204W	YPR204W	3.43531	7.2795
YOR192C-A	YOR192C-A	4.01579	7.29948
YPR170W-B	YPR170W-B	-1.44964	7.27267
YCR017C	CWH43	1.43596	7.28236
YPR115W	RGC1	3.51249	7.23643
YPR117W	YPR117W	3.80359	7.30802
YNL047C	SLM2	1.76984	7.17487
YGL172W	NUP49	1.64442	7.20048
YPL075W	GCR1	3.20443	7.13096
YOR211C	MGM1	1.35584	7.10901
YGR081C	SLX9	-1.18749	7.1236
YJL113W	YJL113W	3.91313	7.17065
YOL029C	YOL029C	4.08515	7.06339
YJL213W	YJL213W	3.9903	7.13712
YMR264W	CUE1	1.46973	7.07321
YAL029C	MYO4	1.24437	7.05757
YMR207C	HFA1	2.63174	7.01949
YIL082W	YIL082W	4.11466	7.00828
YER190W	YRF1-2	2.84884	7.00552
YLL048C	YBT1	1.14145	7.04495
YEL077C	YEL077C	3.26489	7.00813
YPR169W-A	YPR169W-A	-1.68861	7.0072
YLL066C	YLL066C	3.24499	6.96797
YDR432W	NPL3	-1.50014	6.95792
YHL009W-B	YHL009W-B	3.87071	6.99515
YNL190W	YNL190W	-1.48574	6.95008
YOL026C	MIM1	-1.61054	6.93386
YOL081W	IRA2	1.80069	6.88249
YPL283C	YRF1-7	2.85106	6.85648
YOL105C	WSC3	2.90661	6.85581
YDR128W	MTC5	2.9284	6.88529
YDR135C	YCF1	1.15422	6.89989
YEL009C	GCN4	3.41853	6.8925
YOR080W	DIA2	2.04502	6.80878
YFL050C	ALR2	3.50797	6.94597
YBL052C	SAS3	2.75524	6.82231
YML133C	YML133C	3.10225	6.79862
YLR157C	ASP3-2	3.91774	6.78613
YER152C	YER152C	1.32276	6.83075
YBR191W	RPL21A	-2.22895	6.7705
YPR036W	VMA13	-1.50107	6.82117
YER166W	DNF1	1.1984	6.81845
YNR068C	YNR068C	3.89683	6.8362
YLR426W	TDA5	1.88146	6.77786
YJR155W	AAD10	3.91399	6.8434
YJR149W	YJR149W	3.69397	6.80351
YOR275C	RIM20	1.91592	6.71711
YBR255W	MTC4	2.11836	6.71439
YGR154C	GTO1	4.20921	6.73519
YLR467W	YRF1-5	2.91979	6.64009
YLL067C	YLL067C	3.20291	6.63752
YLL035W	GRC3	1.46121	6.68247
YHR082C	KSP1	1.42479	6.69084
YAL034C	FUN19	3.89196	6.62333
YLR388W	RPS29A	-1.76837	6.59914
YHR161C	YAP1801	1.81751	6.65585
YCR089W	FIG2	3.09518	6.61945
YKL009W	MRT4	-1.27922	6.65054
YJL187C	SWE1	2.11309	6.58287
YLR310C	CDC25	1.37354	6.61106
YER180C	ISC10	3.19997	6.65619
YIR016W	YIR016W	3.42605	6.61395
YOR381W	FRE3	3.48612	6.64348
YCL008C	STP22	1.69797	6.58736
YLR320W	MMS22	2.78675	6.56596
YDL204W	RTN2	3.32815	6.53944
YCL001W	RER1	-1.31391	6.59356
YPL081W	RPS9A	-1.45246	6.54271
YOR330C	MIP1	1.85977	6.53886
YLR224W	YLR224W	2.16675	6.53539
YBR298C	MAL31	3.5594	6.60503
YJR004C	SAG1	3.47071	6.52851
YCL021W-A	YCL021W-A	4.86103	6.59244
YGL088W	YGL088W	3.60221	6.54676
YLR263W	RED1	3.58646	6.55433
YDL243C	AAD4	3.67787	6.50553
YLL053C	YLL053C	3.27809	6.46169
YCR014C	POL4	3.48208	6.52095
YHR069C-A	YHR069C-A	4.45601	6.47588
YHR073W	OSH3	1.68775	6.46975
YGL076C	RPL7A	-1.68268	6.39757
YJL129C	TRK1	2.11528	6.41039
YGR118W	RPS23A	-1.58714	6.38791
YGL140C	YGL140C	1.15092	6.44903
YIL014W	MNT3	1.54996	6.43726
YNR047W	FPK1	1.56597	6.45228
YDR190C	RVB1	2.49803	6.42789
YDR205W	MSC2	1.78503	6.42224
YKR102W	FLO10	2.90912	6.50104
YHR195W	NVJ1	1.83419	6.45008
YDR545W	YRF1-1	2.791	6.36036
YDL239C	ADY3	3.26332	6.43131
YLR138W	NHA1	1.56544	6.40704
YKL209C	STE6	0.999701	6.42999
YMR142C	RPL13B	-1.72578	6.33126
YGL094C	PAN2	1.5832	6.38221
YOL013C	HRD1	1.56575	6.34516
YOR154W	SLP1	1.83278	6.30387
YOR208W	PTP2	2.70364	6.29739
YGR296W	YRF1-3	2.63259	6.28961
YCR024C-B	YCR024C-B	3.84699	6.32427
YNL146W	YNL146W	-2.76851	6.34012
YMR242C	RPL20A	-1.51766	6.29529
YOR017W	PET127	1.87549	6.30589
YOR234C	RPL33B	-1.54602	6.3069
YHR078W	YHR078W	2.01992	6.2993
YJR146W	YJR146W	3.85937	6.26838
YDR002W	YRB1	-1.28354	6.30011
YOR312C	RPL20B	-1.40677	6.27319
YOR182C	RPS30B	-1.53096	6.24193
YPR052C	NHP6A	-1.14322	6.30971
YDR471W	RPL27B	-1.58298	6.24333
YPL222C-A	YPL222C-A	4.05275	6.29342
YPL143W	RPL33A	-1.60927	6.22049
YDL136W	RPL35B	-1.51855	6.20868
YBR084C-A	RPL19A	-1.65651	6.19827
YPL002C	SNF8	1.44728	6.26314
YHR131C	YHR131C	1.66643	6.17755
YGR070W	ROM1	2.65567	6.17852
YML117W	NAB6	1.1425	6.25541
YER083C	GET2	-0.952472	6.26971
YNL339C	YRF1-6	2.65076	6.13922
YAR042W	SWH1	1.52609	6.23545
YGL147C	RPL9A	-1.5314	6.13398
YIL055C	YIL055C	2.41866	6.11286
YBL060W	YEL1	1.43731	6.14499
YDL189W	RBS1	1.68654	6.22072
YKR036C	CAF4	1.43384	6.15881
YGL106W	MLC1	-1.28582	6.20131
YHR010W	RPL27A	-1.8099	6.12033
YGR098C	ESP1	1.5114	6.10998
YKL161C	KDX1	3.24496	6.12018
YDL109C	YDL109C	3.16585	6.09691
YJR069C	HAM1	-1.24771	6.19935
YDL191W	RPL35A	-1.49958	6.09719
YJL225C	YJL225C	2.82753	6.07942
YFL056C	AAD6	3.87455	6.07726
YMR176W	ECM5	2.17936	6.09857
YLR418C	CDC73	-1.04357	6.17464
YGL044C	RNA15	-1.17244	6.13607
YCR073C	SSK22	2.18928	6.03802
YNL221C	POP1	1.59291	6.13383
YOR023C	AHC1	1.35977	6.132
YHL034C	SBP1	-1.37957	6.09121
YFL031W	HAC1	2.59243	6.14928
YLR214W	FRE1	0.970756	6.13396
YER144C	UBP5	1.71235	6.03573
YLL050C	COF1	-1.46286	6.06737
YDR359C	EAF1	1.68557	6.06516
YOL015W	IRC10	3.58706	6.05563
YDL082W	RPL13A	-1.6957	6.02908
YGL150C	INO80	1.57777	6.11369
YGL113W	SLD3	3.00857	6.06063
YMR293C	HER2	2.08102	6.00503
YFL054C	YFL054C	2.93999	5.98895
YIL177C	YIL177C	2.85686	5.97792
YLR454W	FMP27	1.49429	6.02023
YGL176C	YGL176C	2.1423	5.97377
YML023C	NSE5	1.93242	5.99937
YJR147W	HMS2	2.78939	6.07151
YMR078C	CTF18	1.442	6.01162
YPR132W	RPS23B	-1.49683	5.95645
YKL176C	LST4	2.81089	6.01359
YPL060C-A	YPL060C-A	3.59131	5.9409
YPL174C	NIP100	2.7856	5.93717
YML002W	YML002W	3.4231	5.9529
YNL175C	NOP13	-1.34207	6.05678
YHR218W	YHR218W	2.95719	5.92022
YPL207W	TYW1	1.22699	6.05433
YJR091C	JSN1	1.65688	6.02623
YOR328W	PDR10	3.65774	5.91901
YOR396W	YRF1-8	2.73159	5.91684
YNL037C	IDH1	-1.01802	6.03119
YER120W	SCS2	-1.07774	6.01526
YJR107W	YJR107W	4.38281	5.89943
YGR032W	GSC2	1.5103	5.91533
YNL213C	RRG9	2.40222	5.92554
YHL033C	RPL8A	-1.2989	5.94077
YJL083W	TAX4	2.09678	5.90054
YBL112C	YBL112C	3.00361	5.90442
YJR152W	DAL5	3.50441	5.90922
YBR252W	DUT1	-1.2127	6.00178
YHR080C	YHR080C	3.56459	5.89227
YLR287C-A	RPS30A	-1.64502	5.89152
YAL012W	CYS3	-1.19139	5.93832
YGR281W	YOR1	1.16346	5.95354
YBL075C	SSA3	3.22581	5.83489
YBR181C	RPS6B	-1.40631	5.863
YHR211W	FLO5	2.88506	5.85809
YHR079C	IRE1	1.83902	5.84573
YJL025W	RRN7	2.77471	5.84017
YCL002C	YCL002C	2.2449	5.89039
YLR160C	ASP3-4	3.95436	5.86333
YGR020C	VMA7	-1.40791	5.91678
YBR109C	CMD1	-1.62197	5.90045
YEL037C	RAD23	-1.10425	5.95361
YOL080C	REX4	-1.39923	5.90912
YML032C	RAD52	1.76936	5.93215
YKR026C	GCN3	-1.41259	5.94805
YER125W	RSP5	0.992117	5.94345
YHL008C	YHL008C	1.64284	5.85995
YBR235W	YBR235W	1.43502	5.85206
YDL073W	YDL073W	1.58656	5.83635
YKL101W	HSL1	1.47686	5.90143
YLR065C	YLR065C	1.27515	5.92018
YPR184W	GDB1	2.65545	5.77893
YLR192C	HCR1	-1.28822	5.87596
YDL153C	SAS10	1.12919	5.90216
YOR184W	SER1	-1.11233	5.8949
YPL008W	CHL1	2.30578	5.77048
YCR033W	SNT1	1.63419	5.84873
YMR190C	SGS1	2.66184	5.82905
YJL177W	RPL17B	-1.4818	5.79352
YDL231C	BRE4	3.41382	5.73875
YLR406C	RPL31B	-1.22368	5.78935
YPR138C	MEP3	1.33875	5.8314
YGR257C	MTM1	2.98344	5.84307
YPR053C	YPR053C	-1.04465	5.86911
YDL154W	MSH5	3.01419	5.74041
YLR023C	IZH3	1.56924	5.80344
YEL030W	ECM10	2.85963	5.72869
YNR065C	YNR065C	2.68442	5.72885
YKR035W-A	DID2	-0.910058	5.86025
YJL093C	TOK1	2.43984	5.71748
YLR422W	YLR422W	1.56182	5.7422
YDR293C	SSD1	1.15293	5.83399
YER074W	RPS24A	-1.41512	5.70107
YOR353C	SOG2	1.55808	5.75383
YHR023W	MYO1	1.05404	5.78927
YDL220C	CDC13	1.80205	5.67409
YDR017C	KCS1	1.13022	5.78368
YLR394W	CST9	3.06541	5.6707
YGL071W	AFT1	1.5017	5.75294
YAL020C	ATS1	1.98649	5.73951
YDR433W	YDR433W	-1.43905	5.78051
YNL135C	FPR1	-1.51426	5.72244
YNL067W	RPL9B	-1.3993	5.7171
YOL158C	ENB1	1.04639	5.77263
YHL032C	GUT1	2.96075	5.64604
YHR052W	CIC1	-1.05498	5.78265
YOR291W	YPK9	1.17162	5.7015
YBL092W	RPL32	-1.59518	5.63738
YHR119W	SET1	1.6907	5.69967
YIL148W	RPL40A	-1.46005	5.63018
YFL057C	AAD16	3.64088	5.60967
YOR298W	MUM3	2.58258	5.63032
YJR104C	SOD1	-1.39851	5.64244
YBL027W	RPL19B	-1.40206	5.60809
YOR096W	RPS7A	-1.31024	5.62388
YPL011C	TAF3	1.54842	5.7202
YDR122W	KIN1	1.70418	5.71094
YKL018C-A	YKL018C-A	1.35615	5.72793
YGL243W	TAD1	1.82558	5.63263
YOR320C	GNT1	1.15904	5.68792
YBR020W	GAL1	3.72355	5.55555
YGR167W	CLC1	-1.21448	5.68835
YPL117C	IDI1	-0.902214	5.70231
YJL136C	RPS21B	-1.67904	5.58637
YAL003W	EFB1	-1.30185	5.57034
YCR038C	BUD5	1.75187	5.54104
YER132C	PMD1	2.1956	5.58342
YPL151C	PRP46	1.63859	5.6352
YEL056W	HAT2	1.12747	5.68741
YBR163W	EXO5	2.46086	5.57362
YJL051W	IRC8	1.33741	5.56787
YMR019W	STB4	1.88027	5.57561
YMR122W-A	YMR122W-A	-1.77575	5.59476
YOR152C	YOR152C	1.8256	5.5493
YDL044C	MTF2	1.51782	5.60598
YDR270W	CCC2	1.48848	5.54624
YJR115W	YJR115W	2.95542	5.50564
YPR013C	YPR013C	2.51145	5.52259
YPL090C	RPS6A	-1.35951	5.5397
YGL070C	RPB9	-1.86176	5.6617
YHL001W	RPL14B	-1.39399	5.5501
YER007C-A	TMA20	-1.34076	5.66312
YGR142W	BTN2	1.24299	5.65058
YJR047C	ANB1	-1.13971	5.65568
YOR034C	AKR2	1.41328	5.54589
YGR285C	ZUO1	-1.22205	5.56552
YPL040C	ISM1	2.0349	5.50764
YPL198W	RPL7B	-1.36197	5.52975
YBR008C	FLR1	3.38401	5.4683
YJL092W	SRS2	2.25105	5.55034
YOR231W	MKK1	1.59094	5.56634
YER091C	MET6	-1.09657	5.56914
YLL045C	RPL8B	-1.39478	5.50715
YGL160W	AIM14	1.4206	5.56309
YBL067C	UBP13	1.02234	5.59332
YDR500C	RPL37B	-1.47992	5.47828
YDR150W	NUM1	0.90521	5.60082
YKR050W	TRK2	3.86769	5.44387
YGR170W	PSD2	2.31309	5.52687
YBR031W	RPL4A	-1.45251	5.47352
YOL109W	ZEO1	-1.44211	5.46611
YBR013C	YBR013C	2.20202	5.55147
YDL089W	NUR1	1.39103	5.47947
YPL204W	HRR25	1.19779	5.57932
YLR256W	HAP1	0.912809	5.57088
YHR073W-A	YHR073W-A	2.07495	5.53856
YGR274C	TAF1	1.47597	5.54366
YKL024C	URA6	-1.03864	5.56032
YNL069C	RPL16B	-1.41015	5.41939
YHR165C	PRP8	1.27365	5.51536
YGR157W	CHO2	1.15171	5.54125
YDR040C	ENA1	1.04102	5.48703
YOR007C	SGT2	-1.05546	5.48367
YOL097C	WRS1	-0.906516	5.51581
YKL096W-A	CWP2	-1.50279	5.38214
YGL215W	CLG1	2.2374	5.5291
YOR205C	GEP3	1.74399	5.40488
YBL079W	NUP170	1.0734	5.52477
YGR180C	RNR4	-1.19647	5.4454
YLR452C	SST2	0.784782	5.52656
YIL076W	SEC28	-1.04945	5.51432
YNL178W	RPS3	-1.37282	5.36333
YBL063W	KIP1	1.99205	5.42384
YML075C	HMG1	0.857252	5.49539
YMR099C	YMR099C	-0.847611	5.48583
YKL213C	DOA1	0.815455	5.49889
YCL035C	GRX1	-1.74495	5.48246
YKL004W	AUR1	1.01468	5.50272
YGL167C	PMR1	1.14613	5.50172
YLR436C	ECM30	1.42048	5.3822
YNL007C	SIS1	-0.93689	5.45787
YLR237W	THI7	1.06378	5.38933
YDL223C	HBT1	2.57373	5.2998
YEL036C	ANP1	1.01983	5.47025
YDR447C	RPS17B	-1.47769	5.35355
YCR099C	YCR099C	3.22043	5.29235
YLR247C	IRC20	1.14508	5.38238
YDR409W	SIZ1	1.70376	5.34059
YER155C	BEM2	1.55668	5.46201
YIR029W	DAL2	2.4977	5.27305
YNL030W	HHF2	-1.32537	5.3344
YKL180W	RPL17A	-1.3166	5.2963
YNL172W	APC1	1.46874	5.27714
YKR074W	AIM29	-1.55045	5.43
YNL329C	PEX6	1.55923	5.30082
YOL020W	TAT2	1.02639	5.40881
YKL010C	UFD4	0.799011	5.40595
YOR233W	KIN4	1.28205	5.36689
YOL121C	RPS19A	-1.19518	5.30056
YKR071C	DRE2	-1.1222	5.41564
YJL114W	YJL114W	2.91874	5.21902
YGL084C	GUP1	0.824592	5.39819
YEL025C	YEL025C	2.32689	5.27067
YOR030W	DFG16	2.28456	5.24682
YIL173W	VTH1	1.85525	5.20968
YOR371C	GPB1	1.05196	5.33894
YPL270W	MDL2	1.28264	5.31152
YGR199W	PMT6	1.10218	5.36284
YNL010W	YNL010W	-0.945367	5.33331
YPR023C	EAF3	1.54976	5.38152
YGR085C	RPL11B	-1.19349	5.24817
YPR024W	YME1	1.10409	5.37706
YOR327C	SNC2	-1.07239	5.37703
YMR096W	SNZ1	3.45589	5.18575
YKL187C	YKL187C	3.01167	5.18246
YML104C	MDM1	2.61236	5.23132
YDR454C	GUK1	-1.03137	5.31799
YMR276W	DSK2	-1.13279	5.34992
YOL060C	MAM3	1.08261	5.34315
YBR016W	YBR016W	-1.15243	5.36331
YIL127C	RRT14	-1.30195	5.35052
YKR103W	NFT1	2.98107	5.16101
YBR295W	PCA1	2.09949	5.15555
YJL084C	ALY2	1.07377	5.25691
YER056C-A	RPL34A	-1.17353	5.21228
YHR088W	RPF1	-1.09624	5.33388
YGR271C-A	EFG1	-1.15142	5.29954
YDR457W	TOM1	0.744977	5.32806
YKR094C	RPL40B	-1.43111	5.19502
YML078W	CPR3	-1.09837	5.31091
YAL063C	FLO9	2.25119	5.14285
YMR194W	RPL36A	-1.08268	5.21766
YIL047C-A	YIL047C-A	1.79093	5.30747
YLR110C	CCW12	-1.55566	5.13107
YDR394W	RPT3	-0.895191	5.31135
YEL062W	NPR2	1.30543	5.15492
YBR010W	HHT1	-1.30848	5.1993
YIL151C	YIL151C	1.86956	5.15887
YER008C	SEC3	0.937308	5.24887
YHR091C	MSR1	1.51053	5.1501
YOR063W	RPL3	-1.28311	5.15266
YER165W	PAB1	-1.02281	5.21241
YLR375W	STP3	1.59484	5.25341
YJR074W	MOG1	-1.23159	5.20983
YHR151C	MTC6	1.45373	5.17562
YER184C	YER184C	2.71037	5.08909
YDR198C	RKM2	1.5187	5.22043
YGL175C	SAE2	1.77527	5.11729
YFL045C	SEC53	-0.927433	5.20505
YBR126W-A	YBR126W-A	-1.47066	5.20837
YPR086W	SUA7	1.45828	5.28066
YJL222W	VTH2	1.94254	5.07805
YLR340W	RPP0	-1.24138	5.12229
YBL087C	RPL23A	-1.59707	5.1553
YHR178W	STB5	2.03747	5.07937
YDL075W	RPL31A	-1.40689	5.0928
YNL138W	SRV2	-0.994279	5.23585
YGR159C	NSR1	-1.3373	5.20776
YHL009W-A	YHL009W-A	3.24552	5.04227
YLR185W	RPL37A	-1.34641	5.11012
YMR123W	PKR1	-1.04919	5.22524
YGL131C	SNT2	1.59838	5.05715
YHL025W	SNF6	1.27527	5.21749
YPR202W	YPR202W	2.22457	5.04584
YER167W	BCK2	1.31529	5.13673
YML042W	CAT2	2.18425	5.01187
YGR217W	CCH1	1.49514	5.07424
YNR069C	BSC5	3.49317	5.00631
YKL099C	UTP11	-0.836989	5.20268
YKL006W	RPL14A	-1.17877	5.07888
YLR106C	MDN1	0.875021	5.21227
YIR002C	MPH1	1.10673	5.10307
YDR382W	RPP2B	-1.23685	5.04936
YIL069C	RPS24B	-1.32061	5.07797
YNL096C	RPS7B	-1.42026	5.08711
YBR189W	RPS9B	-1.28196	5.03986
YKR054C	DYN1	1.56849	5.03381
YML024W	RPS17A	-1.60324	5.05968
YDR226W	ADK1	-1.17236	5.08289
YJL167W	ERG20	-1.01354	5.12191
YLR396C	VPS33	0.932596	5.12226
YDR070C	FMP16	2.25561	5.01095
YDR524C-B	YDR524C-B	-1.61036	5.00912
YDR124W	YDR124W	2.55506	4.95831
YOR145C	PNO1	-0.831657	5.17646
YNR017W	TIM23	-0.78606	5.16802
YLR293C	GSP1	-1.23494	5.05265
YLR087C	CSF1	1.62646	4.97675
YLR072W	YLR072W	1.57359	5.081
YOR167C	RPS28A	-1.74045	5.01399
YNL183C	NPR1	0.869225	5.10542
YDL039C	PRM7	2.5194	4.94218
YOR232W	MGE1	-1.31189	5.11184
YGL002W	ERP6	1.38255	5.10001
YBR063C	YBR063C	4.00323	4.93968
YGR256W	GND2	2.47826	4.946
YGL090W	LIF1	2.31173	4.98785
YJR045C	SSC1	-0.935728	5.06497
YGL022W	STT3	1.16376	5.14193
YBL101C	ECM21	1.34853	5.0877
YJR070C	LIA1	-1.22324	5.10182
YGR078C	PAC10	-0.963031	5.14341
YDL125C	HNT1	-1.14062	5.11633
YIL129C	TAO3	1.58829	5.08803
YBR133C	HSL7	1.21908	5.09952
YCR107W	AAD3	3.38931	4.92067
YLR150W	STM1	-1.53572	4.99593
YGR027C	RPS25A	-1.592	5.00795
YOR332W	VMA4	-1.02372	5.04826
YLR333C	RPS25B	-1.09313	5.03037
YCR008W	SAT4	1.59698	5.10083
YDR381W	YRA1	-1.39052	5.09444
YML026C	RPS18B	-1.42698	4.98104
YER011W	TIR1	-1.57766	5.12936
YBL106C	SRO77	1.91521	4.95742
YJL005W	CYR1	1.52648	5.07019
YOR059C	YOR059C	1.75894	5.03134
YFR052W	RPN12	-1.09623	5.11573
YDL083C	RPS16B	-1.31029	4.99412
YBL111C	YBL111C	2.41597	4.91001
YML073C	RPL6A	-1.15455	4.99018
YDR412W	RRP17	-1.03195	5.11605
YNL301C	RPL18B	-1.04291	5.00008
YOR293W	RPS10A	-1.38623	4.9329
YLR278C	YLR278C	1.4589	4.98917
YPL037C	EGD1	-1.18564	4.99982
YGR012W	YGR012W	0.89673	5.07322
YIL052C	RPL34B	-1.15632	4.93755
YPR102C	RPL11A	-1.15859	4.95002
YER177W	BMH1	-1.05649	4.97877
YOR026W	BUB3	1.3904	5.00776
YDR422C	SIP1	1.18742	5.00586
YJL094C	KHA1	1.49924	4.97573
YOR305W	RRG7	1.88476	4.98776
YEL054C	RPL12A	-1.17617	4.93431
YML043C	RRN11	2.20116	4.89423
YOR027W	STI1	-1.24272	4.99956
YAL002W	VPS8	1.62862	4.91209
YDR104C	SPO71	1.349	4.86891
YLR360W	VPS38	1.82822	4.93875
YLR383W	SMC6	1.16383	4.93002
YOR298C-A	MBF1	-1.20602	4.97641
YLR167W	RPS31	-1.29999	4.88415
YDL095W	PMT1	0.800464	5.02506
YNL162W	RPL42A	-1.29436	4.91229
YLL056C	YLL056C	2.8037	4.82916
YLR022C	SDO1	-0.947153	5.03278
YOR252W	TMA16	-1.41085	5.0509
YIL018W	RPL2B	-1.16972	4.92276
YHR194W	MDM31	1.73551	4.83583
YCR088W	ABP1	-1.16265	5.02576
YGR249W	MGA1	2.44712	4.81436
YHR148W	IMP3	-1.26912	5.04316
YPR122W	AXL1	1.37942	4.96932
YGR134W	CAF130	1.21122	4.87048
YLR188W	MDL1	1.12104	4.9738
YCR009C	RVS161	-0.965077	5.03071
YLR325C	RPL38	-1.47204	4.86862
YNL208W	YNL208W	-1.19839	4.99162
YER017C	AFG3	1.18547	4.95196
YDR418W	RPL12B	-1.17376	4.86474
YMR091C	NPL6	-0.846486	5.01392
YKR069W	MET1	1.81954	4.82252
YLR354C	TAL1	-1.19274	4.92213
YDR012W	RPL4B	-1.29295	4.88119
YER117W	RPL23B	-1.04373	4.88122
YKL222C	YKL222C	3.02182	4.77652
YMR275C	BUL1	0.883977	4.9518
YAL024C	LTE1	1.41337	4.85347
YOR242C	SSP2	2.53541	4.76179
YBR039W	ATP3	-0.87921	4.98747
YGR077C	PEX8	1.4912	4.88284
YOR283W	YOR283W	-1.26361	4.99699
YOR136W	IDH2	-0.756452	4.96217
YNL302C	RPS19B	-1.12568	4.85403
YNL250W	RAD50	0.942174	4.88415
YJR141W	YJR141W	1.78234	4.86882
YOR180C	DCI1	2.53883	4.75351
YOL143C	RIB4	-1.05251	4.92679
YCR044C	PER1	1.06794	4.97083
YLR371W	ROM2	1.46837	4.88887
YPR121W	THI22	3.54596	4.74591
YNL244C	SUI1	-1.40622	4.88418
YEL075W-A	YEL075W-A	3.05333	4.7394
YPR196W	YPR196W	1.83141	4.74739
YAL030W	SNC1	-1.32388	4.97991
YDR155C	CPR1	-1.164	4.82622
YPL127C	HHO1	-0.917686	4.96827
YGR123C	PPT1	-1.01032	4.97431
YBL099W	ATP1	-0.939581	4.92544
YKR095W	MLP1	0.719502	4.96346
YER090W	TRP2	-1.07076	4.96712
YMR184W	ADD37	-0.979887	4.89754
YKL007W	CAP1	-0.926304	4.96061
YOL040C	RPS15	-1.22219	4.78979
YFL026W	STE2	0.940419	4.89448
YNL073W	MSK1	1.28459	4.8003
YPR101W	SNT309	-1.11083	4.92065
YBL105C	PKC1	1.26276	4.9211
YKL165C	MCD4	1.05682	4.91053
YER009W	NTF2	-1.28417	4.84062
YLL019C	KNS1	1.93499	4.81381
YDR225W	HTA1	-1.15728	4.8375
YMR251W-A	HOR7	-2.17723	4.92005
YOR020C	HSP10	-1.22358	4.84983
YPR183W	DPM1	-1.0554	4.88927
YHR024C	MAS2	1.55096	4.92314
YJR077C	MIR1	-0.861975	4.90367
YER131W	RPS26B	-1.23958	4.77969
YNL008C	ASI3	0.982209	4.84898
YKR104W	YKR104W	2.8629	4.66541
YPR129W	SCD6	-0.945531	4.91148
YGR037C	ACB1	-1.25665	4.80399
YOL120C	RPL18A	-1.34036	4.73366
YPL141C	FRK1	1.00918	4.82739
YDR263C	DIN7	2.28479	4.66199
YHR193C	EGD2	-1.28059	4.81899
YBR048W	RPS11B	-1.36667	4.75725
YER154W	OXA1	1.76149	4.90058
YGR155W	CYS4	-0.901914	4.80411
YLR390W-A	CCW14	-1.35114	4.86057
YPL137C	GIP3	1.28891	4.86731
YHL026C	YHL026C	2.11121	4.68868
YDR011W	SNQ2	0.786316	4.89853
YPL098C	MGR2	-0.844627	4.89662
YLR443W	ECM7	1.36216	4.7561
YIL138C	TPM2	-1.59949	4.86868
YGR034W	RPL26B	-1.13846	4.74907
YHL023C	NPR3	1.62668	4.75603
YIL133C	RPL16A	-1.00566	4.75859
YIL164C	NIT1	3.34304	4.64203
YML105C	SEC65	-0.796609	4.88509
YAL056W	GPB2	1.76844	4.77082
YDL113C	ATG20	1.044	4.76998
YGR080W	TWF1	-0.964996	4.8646
YGR211W	ZPR1	-0.726197	4.86872
YPL220W	RPL1A	-0.984502	4.73574
YIR037W	HYR1	-0.877833	4.85028
YBR217W	ATG12	1.28761	4.71041
YJR094W-A	RPL43B	-1.43182	4.71084
YPL167C	REV3	2.56538	4.61332
YAR050W	FLO1	2.43711	4.60887
YBR229C	ROT2	0.775479	4.83982
YJL016W	YJL016W	1.79626	4.74046
YFL010C	WWM1	-1.60149	4.83847
YNL115C	YNL115C	0.932018	4.77826
YIL048W	NEO1	1.00206	4.77741
YDR389W	SAC7	1.10183	4.81885
YKR100C	SKG1	1.18627	4.7902
YLR130C	ZRT2	1.06021	4.81834
YPL079W	RPL21B	-1.19406	4.71491
YER006W	NUG1	-0.798433	4.83072
YCL036W	GFD2	1.78701	4.77086
YHR021C	RPS27B	-1.49558	4.68764
YMR181C	YMR181C	1.8188	4.68889
YDL138W	RGT2	1.98325	4.60872
YLR387C	REH1	-0.851443	4.83002
YCR012W	PGK1	-1.26125	4.65506
YGL142C	GPI10	1.25399	4.70156
YKL013C	ARC19	-1.12737	4.83346
YGR041W	BUD9	1.59315	4.73121
YGR125W	YGR125W	1.15227	4.77843
YHR072W-A	NOP10	-1.70902	4.77054
YIL158W	AIM20	1.28746	4.7826
YFR019W	FAB1	1.46687	4.65703
YAL001C	TFC3	1.27722	4.7483
YBR256C	RIB5	1.12223	4.82341
YGL087C	MMS2	-1.13089	4.80624
YOR310C	NOP58	-0.914774	4.74925
YGR221C	TOS2	1.737	4.59558
YOR148C	SPP2	2.23612	4.77197
YNL111C	CYB5	-1.18325	4.805
YIL078W	THS1	-0.832545	4.73449
YJR017C	ESS1	-0.840694	4.81036
YPL043W	NOP4	-0.671408	4.80827
YBL066C	SEF1	1.27096	4.61127
YLR355C	ILV5	-1.16168	4.64598
YML099C	ARG81	1.68105	4.65271
YNL263C	YIF1	-1.03364	4.80152
YOL036W	YOL036W	1.333	4.73596
YDR504C	SPG3	3.91439	4.56113
YNL015W	PBI2	-1.43415	4.79503
YLR124W	YLR124W	1.88238	4.55593
YJR105W	ADO1	-0.741684	4.73132
YHR089C	GAR1	-1.1433	4.73037
YMR094W	CTF13	1.28654	4.59548
YOL005C	RPB11	-1.50364	4.7841
YPR160W	GPH1	1.03074	4.62258
YDR420W	HKR1	1.96357	4.58128
YCR011C	ADP1	0.756793	4.776
YPR008W	HAA1	1.01666	4.68054
YNL294C	RIM21	1.48065	4.57657
YFL016C	MDJ1	0.79013	4.77201
YDR216W	ADR1	1.1	4.60018
YPR036W-A	YPR036W-A	-1.42755	4.63748
YGL135W	RPL1B	-0.936343	4.62516
YPL029W	SUV3	1.26028	4.56646
YNL147W	LSM7	-1.2872	4.74112
YJL108C	PRM10	2.33465	4.49802
YKR031C	SPO14	0.99969	4.6754
YDR406W	PDR15	1.95524	4.5385
YDR450W	RPS18A	-1.26124	4.58436
YBL071W-A	KTI11	-1.64494	4.7514
YCR028C-A	RIM1	-1.29566	4.69595
YKR092C	SRP40	-1.12701	4.73793
YNL169C	PSD1	1.16083	4.71443
YDR039C	ENA2	0.878244	4.68137
YOL123W	HRP1	-1.0952	4.74499
YIL136W	OM45	1.9992	4.66049
YKL141W	SDH3	-1.30004	4.73903
YJL141C	YAK1	1.78126	4.64799
YCR037C	PHO87	1.47231	4.54535
YOL130W	ALR1	0.822467	4.68553
YFL022C	FRS2	-0.874981	4.69036
YIR033W	MGA2	1.57208	4.70973
YNL141W	AAH1	-1.06064	4.72751
YJL133W	MRS3	1.80047	4.6889
YKL174C	TPO5	0.810606	4.65858
YIL051C	MMF1	-1.01906	4.59181
YLR109W	AHP1	-1.28435	4.53404
YPL004C	LSP1	-0.977691	4.67745
YNL079C	TPM1	-1.09366	4.61782
YOR137C	SIA1	2.05811	4.47377
YDR224C	HTB1	-1.3269	4.61468
YIL002C	INP51	1.00686	4.58405
YPR199C	ARR1	1.09768	4.57386
YPL242C	IQG1	1.1663	4.65275
YML001W	YPT7	-0.908218	4.70266
YBR208C	DUR1,2	1.02652	4.63511
YCL041C	YCL041C	-1.52351	4.6998
YFR031C-A	RPL2A	-1.00807	4.57715
YNL231C	PDR16	-0.809811	4.70308
YPL003W	ULA1	1.02576	4.57084
YIL046W	MET30	1.52429	4.6433
YDR007W	TRP1	0.719165	4.68806
YDR025W	RPS11A	-1.49379	4.53195
YKR086W	PRP16	1.24274	4.54208
YOR175C	ALE1	1.00417	4.69339
YJR059W	PTK2	1.02247	4.67937
YOR181W	LAS17	1.12543	4.6527
YNL288W	CAF40	-1.13228	4.62947
YPL260W	YPL260W	-0.930552	4.68589
YBL003C	HTA2	-1.4218	4.56241
YGL189C	RPS26A	-1.28869	4.49441
YHR128W	FUR1	-0.763428	4.62374
YBL058W	SHP1	-0.603698	4.67328
YDR085C	AFR1	2.23634	4.43556
YLR048W	RPS0B	-1.00884	4.50235
YCR067C	SED4	0.730687	4.63088
YOL153C	YOL153C	2.19857	4.39127
YNL094W	APP1	2.2385	4.51155
YJR110W	YMR1	1.26814	4.5041
YJR136C	TTI2	1.10821	4.51969
YNL271C	BNI1	1.53156	4.60024
YNL031C	HHT2	-1.25878	4.52179
YIL092W	YIL092W	1.3571	4.43293
YEL072W	RMD6	2.68287	4.39842
YGR146C	ECL1	-1.34383	4.57515
YPR041W	TIF5	-0.894859	4.5818
YOL011W	PLB3	1.98009	4.47219
YKR053C	YSR3	2.12559	4.37905
YKR072C	SIS2	0.633771	4.63039
YPL249C-A	RPL36B	-1.19882	4.47952
YMR270C	RRN9	1.79476	4.58244
YKL201C	MNN4	1.32842	4.39485
YOR078W	BUD21	-0.870121	4.63758
YDR310C	SUM1	1.1451	4.57334
YHR070W	TRM5	-0.706403	4.60521
YBL088C	TEL1	2.12097	4.39552
YBR009C	HHF1	-1.15353	4.4852
YGL148W	ARO2	-0.728211	4.57885
YJL148W	RPA34	-0.745778	4.62579
YJR135W-A	TIM8	-0.973757	4.62168
YPR028W	YOP1	-0.980513	4.56238
YBR249C	ARO4	-1.09085	4.56393
YOR267C	HRK1	0.769639	4.59356
YGL244W	RTF1	-0.666155	4.61305
YDR245W	MNN10	0.911343	4.61279
YNR030W	ALG12	0.755884	4.60675
YNL267W	PIK1	0.72258	4.56196
YER126C	NSA2	-0.905463	4.60292
YOR322C	LDB19	1.02246	4.51698
YNL189W	SRP1	-0.921985	4.57065
YHR008C	SOD2	-1.21696	4.60049
YCR006C	YCR006C	2.81514	4.32374
YMR301C	ATM1	0.726315	4.55534
YBR220C	YBR220C	0.95237	4.53501
YLR086W	SMC4	1.25467	4.54217
YLR043C	TRX1	-1.15049	4.48802
YJL189W	RPL39	-1.29094	4.37717
YMR143W	RPS16A	-1.21049	4.45686
YDR099W	BMH2	-1.21547	4.49156
YPL271W	ATP15	-1.68383	4.56572
YLR344W	RPL26A	-1.18076	4.4646
YKL145W	RPT1	-0.853868	4.53689
YJL206C	YJL206C	1.31509	4.34211
YPL015C	HST2	1.393	4.53514
YGR185C	TYS1	-0.981402	4.54519
YOR071C	NRT1	1.1227	4.44302
YDR351W	SBE2	0.874726	4.44964
YAL064W-B	YAL064W-B	3.00662	4.28365
YJL106W	IME2	2.52822	4.27464
YBR080C	SEC18	-0.658482	4.55716
YKL127W	PGM1	-0.787687	4.55633
YIL017C	VID28	1.47651	4.38433
YCR004C	YCP4	-0.856774	4.53951
YDL174C	DLD1	1.03706	4.51077
YBL072C	RPS8A	-1.1842	4.38041
YBR025C	OLA1	-0.779455	4.45016
YKR008W	RSC4	-0.691458	4.49294
YPL058C	PDR12	0.684814	4.52784
YMR064W	AEP1	1.78995	4.40018
YOL039W	RPP2A	-1.10361	4.3572
YOR060C	SLD7	2.13716	4.36224
YOR130C	ORT1	1.23012	4.45612
YMR302C	YME2	1.19961	4.4435
YBR033W	EDS1	1.76065	4.23781
YKR057W	RPS21A	-1.52329	4.39553
YDL061C	RPS29B	-1.07015	4.39028
YCL010C	SGF29	1.02828	4.50637
YLR189C	ATG26	1.16465	4.34374
YOR147W	MDM32	0.980433	4.37052
YJL217W	REE1	-0.958522	4.46055
YFR032C-A	RPL29	-1.26737	4.35799
YDR110W	FOB1	0.903145	4.46418
YFR055W	IRC7	-0.727156	4.51409
YIL030C	SSM4	0.673927	4.50528
YJR039W	YJR039W	1.43582	4.27846
YML007W	YAP1	0.843728	4.48601
YBL032W	HEK2	-0.842607	4.50608
YDR334W	SWR1	1.32849	4.35292
YNR003C	RPC34	-1.04789	4.48592
YJL073W	JEM1	1.14727	4.39702
YNL103W	MET4	1.43986	4.46528
YDR160W	SSY1	1.8618	4.23931
YAR015W	ADE1	-0.896702	4.46304
YBR155W	CNS1	-0.793349	4.49546
YOR098C	NUP1	0.80704	4.47808
YPL088W	YPL088W	1.62834	4.25209
YHL038C	CBP2	0.881115	4.34703
YML125C	PGA3	0.739116	4.46331
YMR014W	BUD22	-0.895333	4.4495
YEL042W	GDA1	0.752634	4.46057
YOR239W	ABP140	-0.957251	4.47834
YKR079C	TRZ1	0.812216	4.42532
YJL210W	PEX2	1.38927	4.40548
YLL003W	SFI1	1.56389	4.22001
YCR079W	PTC6	1.53774	4.25719
YKR048C	NAP1	-0.746881	4.4513
YNL070W	TOM7	-1.66598	4.40669
YOR052C	YOR052C	-1.03998	4.46059
YKL080W	VMA5	-0.788611	4.42311
YPL268W	PLC1	1.50942	4.28222
YOR054C	VHS3	1.13749	4.37042
YIL166C	YIL166C	2.27855	4.17565
YNL255C	GIS2	-1.37519	4.35786
YLR305C	STT4	0.708147	4.42397
YGR289C	MAL11	2.13731	4.16711
YJL216C	IMA5	2.66044	4.1644
YPL022W	RAD1	1.78353	4.29557
YJL121C	RPE1	-0.800885	4.44359
YHR141C	RPL42B	-1.36372	4.28666
YMR129W	POM152	0.676589	4.4147
YML129C	COX14	-0.682673	4.45082
YGR254W	ENO1	-1.11156	4.27599
YDR105C	TMS1	0.886586	4.43251
YKL132C	RMA1	2.72139	4.18492
YKR058W	GLG1	2.32048	4.1695
YOR249C	APC5	0.9862	4.29676
YLR042C	YLR042C	-0.92013	4.30823
YAR002W	NUP60	-1.1741	4.38916
YDR093W	DNF2	0.984572	4.39833
YNL131W	TOM22	-1.31242	4.38759
YBR158W	AMN1	1.0963	4.4301
YDR168W	CDC37	-0.900154	4.43047
YML029W	USA1	0.801426	4.34073
YMR121C	RPL15B	-0.938038	4.38758
YNL042W-B	YNL042W-B	2.71983	4.16658
YPR112C	MRD1	-0.806481	4.41582
YBR207W	FTH1	0.692207	4.41696
YJL159W	HSP150	-1.30179	4.3152
YMR100W	MUB1	0.924286	4.36371
YDR332W	IRC3	2.06081	4.22007
YDR326C	YSP2	0.806086	4.35782
YGR184C	UBR1	0.749132	4.391
YPL140C	MKK2	1.41185	4.21275
YEL071W	DLD3	-0.796711	4.36071
YHR033W	YHR033W	2.94859	4.13464
YJL061W	NUP82	0.699323	4.39316
YOR299W	BUD7	0.900994	4.35844
YPL101W	ELP4	-0.758074	4.36973
YDR513W	GRX2	-0.833172	4.38423
YLR058C	SHM2	-0.887766	4.28574
YPL240C	HSP82	-0.836083	4.31258
YKL043W	PHD1	1.24319	4.35148
YER102W	RPS8B	-1.23283	4.2445
YGL114W	YGL114W	1.2734	4.30343
YMR120C	ADE17	-0.758628	4.37038
YDL173W	PAR32	-0.858224	4.37685
YBR193C	MED8	-1.50381	4.24568
YAL059W	ECM1	-1.30903	4.39242
YJL068C	YJL068C	-0.879149	4.39715
YOL004W	SIN3	1.07422	4.3938
YOR290C	SNF2	1.35593	4.36924
YGR207C	CIR1	-1.27732	4.3903
YCR026C	NPP1	0.763529	4.32016
YFL033C	RIM15	1.6241	4.23391
YDR034C	LYS14	0.913573	4.28045
YLR024C	UBR2	1.10289	4.2196
YOR348C	PUT4	2.4708	4.08742
YDR064W	RPS13	-1.21012	4.18674
YDR461W	MFA1	-1.71532	4.351
YER087C-B	SBH1	-1.09681	4.35621
YJL173C	RFA3	-0.994254	4.38097
YNL262W	POL2	0.660537	4.32488
YER173W	RAD24	1.29717	4.14172
YMR049C	ERB1	-0.78679	4.37465
YKL172W	EBP2	-0.761885	4.354
YHR186C	KOG1	0.809617	4.28378
YHR039C-A	VMA10	-1.35165	4.27349
YOL152W	FRE7	1.11519	4.22984
YDR255C	RMD5	1.47913	4.17161
YJL101C	GSH1	0.845983	4.36233
YKL092C	BUD2	1.37262	4.26866
YJL117W	PHO86	-0.629402	4.34641
YHR029C	YHI9	-1.36572	4.24577
YPL237W	SUI3	-0.878504	4.30558
YLR273C	PIG1	1.40872	4.10811
YKR028W	SAP190	0.758121	4.35283
YCL039W	GID7	1.0511	4.23405
YPL221W	FLC1	0.975786	4.31967
YDL147W	RPN5	-0.797057	4.34283
YBL007C	SLA1	-0.650378	4.35488
YNL046W	YNL046W	1.64776	4.28996
YCR053W	THR4	-0.852695	4.28034
YJL080C	SCP160	-0.971227	4.31673
YPL224C	MMT2	1.43864	4.26392
YDL004W	ATP16	-1.2708	4.34936
YDR510W	SMT3	-1.22291	4.24651
YKL084W	HOT13	-1.33581	4.30167
YDR488C	PAC11	1.66313	4.17742
YER041W	YEN1	1.58162	4.08182
YGL036W	YGL036W	1.01375	4.2615
YOR045W	TOM6	-1.52181	4.32958
YER001W	MNN1	0.763907	4.32681
YHL015W	RPS20	-0.930512	4.13686
YGR097W	ASK10	1.24564	4.23534
YDR353W	TRR1	-0.98738	4.25933
YKL217W	JEN1	2.14839	4.02992
YOR251C	TUM1	-0.773753	4.30835
YDL081C	RPP1A	-1.13299	4.141
YNR054C	ESF2	-1.36644	4.30688
YNR035C	ARC35	-0.975513	4.32878
YEL076C	YEL076C	1.87464	4.09632
YNR010W	CSE2	-1.83912	4.18981
YPR037C	ERV2	0.737207	4.3206
YCR032W	BPH1	1.29729	4.10332
YML067C	ERV41	0.593724	4.31927
YKL041W	VPS24	-0.67837	4.31554
YLR314C	CDC3	-0.808074	4.31238
YNL215W	IES2	-1.08318	4.29539
YOR091W	TMA46	-0.641304	4.31658
YMR013C	SEC59	0.993634	4.18239
YML114C	TAF8	0.918609	4.24294
YDR262W	YDR262W	2.15929	4.30771
YJL062W-A	COA3	-1.03199	4.30608
YOR173W	DCS2	2.48193	4.06328
YLR174W	IDP2	2.46084	4.00069
YBR296C	PHO89	0.672965	4.29536
YKR051W	YKR051W	1.35031	4.12168
YPL222W	FMP40	1.13541	4.07528
YBL024W	NCL1	-0.677223	4.29531
YJL112W	MDV1	1.17587	4.18222
YGR282C	BGL2	-0.745342	4.19756
YDR037W	KRS1	-1.0431	4.18293
YML020W	YML020W	1.30205	4.10655
YPR074C	TKL1	-0.720033	4.19965
YDR469W	SDC1	-0.732754	4.24778
YPL225W	YPL225W	-0.974315	4.24042
YGR103W	NOP7	-0.720502	4.27438
YDL117W	CYK3	0.872817	4.2181
YKL171W	NNK1	1.74295	4.04674
YBR203W	COS111	1.63872	3.98012
YOR015W	YOR015W	2.92734	4.0246
YDR159W	SAC3	1.10741	4.14091
YOR120W	GCY1	2.82033	4.03001
YNL113W	RPC19	-0.827036	4.23205
YGL105W	ARC1	-0.854759	4.19093
YMR230W	RPS10B	-1.33663	4.10154
YLR071C	RGR1	0.664296	4.22083
YBR052C	RFS1	-0.88323	4.26352
YKR065C	PAM17	-1.48565	4.26532
YLR382C	NAM2	1.24879	4.08105
YPR011C	YPR011C	1.60854	4.17786
YGL180W	ATG1	0.989756	4.05555
YLR131C	ACE2	1.094	4.19949
YPR072W	NOT5	-0.872208	4.2579
YOL147C	PEX11	-1.38327	4.17514
YLR441C	RPS1A	-0.91358	4.09265
YBR120C	CBP6	-0.950657	4.17586
YAL046C	AIM1	-0.814762	4.25187
YIR021W	MRS1	1.0789	4.09041
YDR174W	HMO1	-0.926278	4.23535
YHR064C	SSZ1	-0.928616	4.15283
YMR311C	GLC8	-1.00884	4.25018
YDL093W	PMT5	0.836015	4.19549
YDR217C	RAD9	0.933007	4.15634
YGL003C	CDH1	1.42619	4.12678
YJL138C	TIF2	-0.851287	4.11914
YJL128C	PBS2	0.826476	4.20838
YDR087C	RRP1	-1.17554	4.24153
YER025W	GCD11	-0.92676	4.17895
YDL130W	RPP1B	-0.934662	4.0416
YDR325W	YCG1	0.820528	4.15544
YOR003W	YSP3	1.87527	3.96941
YPR095C	SYT1	1.43144	4.05125
YPL258C	THI21	2.5975	3.93553
YGL206C	CHC1	-0.589994	4.21493
YOR198C	BFR1	-1.06313	4.16377
YEL065W	SIT1	0.601305	4.21707
YJL095W	BCK1	1.5801	4.05723
YOR366W	YOR366W	4.14956	3.92039
YKL220C	FRE2	2.65266	3.90661
YDR498C	SEC20	-0.943417	4.08051
YLR047C	FRE8	1.55144	3.97256
YJR127C	RSF2	1.61787	4.04636
YML063W	RPS1B	-0.93767	4.03574
YML118W	NGL3	2.16469	3.90946
YAR007C	RFA1	-0.781646	4.19373
YBR126W-B	YBR126W-B	-1.1351	4.17556
YLR229C	CDC42	-0.596734	4.17656
YMR186W	HSC82	-0.945329	4.0408
YNL187W	SWT21	2.69287	3.94602
YHR096C	HXT5	1.46554	3.9334
YOR253W	NAT5	-1.04324	4.19938
YML100W	TSL1	1.11563	4.13496
YOL119C	MCH4	0.831277	4.12458
YDR361C	BCP1	-0.950084	4.19832
YPR075C	OPY2	0.871153	4.19003
YGL155W	CDC43	0.684695	4.14777
YGL251C	HFM1	1.94115	3.8836
YEL063C	CAN1	0.656926	4.18166
YGR187C	HGH1	-0.855243	4.18796
YBR011C	IPP1	-0.779016	4.06178
YLR200W	YKE2	-1.02252	4.18051
YPR172W	YPR172W	-0.898358	4.18325
YPL036W	PMA2	0.609703	4.18362
YNL110C	NOP15	-1.22113	4.17448
YMR306W	FKS3	2.5203	3.86312
YBR168W	PEX32	1.45421	3.9584
YGL221C	NIF3	-0.556228	4.17366
YDR358W	GGA1	-0.763777	4.0326
YDR186C	YDR186C	0.903713	4.10969
YHR190W	ERG9	-1.05968	4.16491
YOR316C	COT1	0.881372	4.1326
YDL079C	MRK1	2.65746	3.86216
YCR073W-A	SOL2	-1.25875	4.1153
YKL060C	FBA1	-1.03537	3.93278
YDR082W	STN1	2.14366	3.86702
YDR006C	SOK1	1.2662	4.10122
YNL216W	RAP1	-0.78204	4.14227
YJR034W	PET191	-1.33871	4.11831
YER093C	TSC11	0.979899	3.95144
YBL091C	MAP2	-0.69647	4.14916
YAL016W	TPD3	-0.919822	4.15187
YHR188C	GPI16	0.567882	4.14842
YCL007C	YCL007C	2.6813	3.83401
YCL050C	APA1	-0.990984	4.0813
YJL102W	MEF2	1.22774	3.91356
YER061C	CEM1	1.28143	4.02226
YLR425W	TUS1	1.19648	3.90248
YBL085W	BOI1	1.8581	4.08032
YOR384W	FRE5	1.74983	3.82508
YPL189W	GUP2	2.1329	3.82139
YDR499W	LCD1	1.41155	3.91924
YMR259C	YMR259C	0.806657	4.10458
YPR091C	YPR091C	0.673197	4.07383
YOR073W	SGO1	0.914583	3.93547
YHR155W	YSP1	1.34622	3.99168
YNL248C	RPA49	-0.883774	4.1217
YBL104C	SEA4	0.819366	4.04613
YER048C	CAJ1	-0.749536	4.12548
YHR181W	SVP26	0.917902	4.12746
YGR088W	CTT1	1.93714	3.8291
YCR098C	GIT1	1.71963	3.81101
YHL016C	DUR3	1.64234	3.81819
YMR180C	CTL1	1.3912	3.88368
YIL067C	YIL067C	1.23474	3.98225
YFL004W	VTC2	-0.579144	4.11494
YPL115C	BEM3	0.735679	4.0249
YDL074C	BRE1	-0.761469	4.09399
YMR038C	CCS1	-0.843035	4.10623
YDR086C	SSS1	-0.977304	4.01893
YIR001C	SGN1	-0.815179	4.05244
YMR016C	SOK2	1.32979	4.0664
YCR028C	FEN2	1.13849	4.00161
YEL026W	SNU13	-1.25966	3.98242
YJR130C	STR2	0.932832	3.94811
YIL149C	MLP2	0.739833	4.0356
YDR301W	CFT1	0.816371	4.03204
YHR103W	SBE22	0.94646	4.04264
YLL020C	YLL020C	2.25966	3.99855
YPL247C	YPL247C	0.953982	3.92881
YER109C	FLO8	2.9474	3.89475
YGL103W	RPL28	-1.22901	3.89118
YEL066W	HPA3	-1.19	4.07556
YJL026W	RNR2	-0.764144	4.03559
YLR177W	YLR177W	2.1258	3.86723
YNR016C	ACC1	1.11132	4.01651
YKL049C	CSE4	-1.19158	4.05315
YDL160C-A	YDL160C-A	-0.832032	4.0792
YML094W	GIM5	-0.986055	4.0866
YLR420W	URA4	-0.812915	4.06854
YLR275W	SMD2	-0.810222	4.07615
YCR090C	YCR090C	-0.797221	4.08124
YNL044W	YIP3	-1.01136	4.08217
YLR046C	YLR046C	3.26335	3.78184
YPL269W	KAR9	2.57379	3.86782
YER057C	HMF1	-1.42276	4.07575
YPL229W	YPL229W	-1.67737	3.83306
YPL071C	YPL071C	1.70926	3.92059
YLR209C	PNP1	-0.715398	4.05236
YMR065W	KAR5	2.22674	3.77328
YBR044C	TCM62	1.43224	3.90448
YKL203C	TOR2	0.906953	3.92409
YOL053W	AIM39	1.49141	3.87064
YGL257C	MNT2	1.20753	3.9694
YMR183C	SSO2	-0.92543	4.06973
YER087W	AIM10	1.20803	3.98245
YLL013C	PUF3	0.754119	4.05226
YML004C	GLO1	-0.753137	4.04887
YPR043W	RPL43A	-0.971323	3.87332
YPR110C	RPC40	-0.692334	4.02446
YDR479C	PEX29	1.38416	3.90439
YER063W	THO1	-0.883204	4.05141
YFL066C	YFL066C	2.59654	3.78344
YCR061W	YCR061W	0.697338	4.02853
YGR270W	YTA7	1.13386	4.01652
YCL026C-B	HBN1	-1.52354	3.8456
YOR064C	YNG1	1.65315	3.9467
YNL095C	YNL095C	1.31831	3.91431
YEL043W	YEL043W	1.0615	3.93632
YLR342W	FKS1	0.630165	3.98996
YMR002W	MIC17	-1.358	4.01898
YBL097W	BRN1	0.614198	3.97616
YMR226C	YMR226C	-0.84232	4.00882
YNL064C	YDJ1	-1.04629	3.96076
YOR127W	RGA1	0.981178	3.88109
YMR197C	VTI1	-0.890098	4.03466
YBR140C	IRA1	1.16137	3.92079
YGR205W	TDA10	-0.740909	3.98948
YPR180W	AOS1	-0.726104	4.01541
YGR214W	RPS0A	-0.925948	3.85993
YLR061W	RPL22A	-1.26462	3.8528
YLR448W	RPL6B	-0.961349	3.89886
YOL043C	NTG2	1.97279	3.84186
YGL030W	RPL30	-1.18404	3.84997
YHR083W	SAM35	0.693721	4.01676
YDR242W	AMD2	1.44272	3.70622
YCR060W	TAH1	-0.802811	4.01475
YLR267W	BOP2	1.27782	3.7527
YFR022W	ROG3	2.17855	3.7371
YDR372C	VPS74	-0.629948	4.02069
YMR266W	RSN1	0.566993	4.01499
YJL125C	GCD14	1.14466	4.01978
YIL047C	SYG1	0.930951	3.98278
YDL080C	THI3	1.35997	3.82524
YGL072C	YGL072C	2.90887	3.70799
YIR023W	DAL81	1.91309	3.95904
YJL142C	IRC9	2.5927	3.85143
YER043C	SAH1	-1.25982	3.90462
YER036C	ARB1	-0.668944	3.93758
YGR232W	NAS6	-0.638023	3.99775
YDR308C	SRB7	-0.792719	4.00235
YDL088C	ASM4	0.842514	3.97147
YBR055C	PRP6	0.835785	3.89315
YMR054W	STV1	0.631464	3.96621
YLR246W	ERF2	1.97891	3.72063
YLR060W	FRS1	-0.62892	3.93537
YNL144C	YNL144C	1.40674	3.70722
YLR170C	APS1	-0.807947	3.97414
YMR004W	MVP1	-0.715796	3.94444
YBR122C	MRPL36	-0.566979	3.97473
YLR197W	NOP56	-0.755758	3.91099
YNL193W	YNL193W	-0.763327	3.8521
YPR133C	SPN1	-0.721365	3.9769
YOR202W	HIS3	-1.0528	3.9695
YGL139W	FLC3	0.62804	3.92423
YCL043C	PDI1	-0.738741	3.88352
YPR164W	MMS1	1.15818	3.87
YOL063C	CRT10	0.909678	3.81279
YPR163C	TIF3	-1.19055	3.90036
YOR323C	PRO2	-0.821011	3.93795
YKR059W	TIF1	-0.849358	3.83288
YOR151C	RPB2	0.63011	3.94466
YKL137W	CMC1	-2.82123	3.76069
YML053C	YML053C	-1.25619	3.8943
YPL110C	GDE1	0.615784	3.8778
YLL018C	DPS1	-0.809569	3.89384
YCL068C	YCL068C	1.3075	3.67628
YML128C	MSC1	1.34571	3.73927
YCL014W	BUD3	0.992319	3.88914
YLR213C	CRR1	1.63247	3.68316
YLR264W	RPS28B	-1.03304	3.83883
YHR116W	COX23	-2.827	3.68658
YDR328C	SKP1	-1.35428	3.94148
YKL002W	DID4	-0.576029	3.94116
YKL175W	ZRT3	0.802581	3.93808
YHR183W	GND1	-0.971361	3.86075
YGR209C	TRX2	-1.20128	3.8401
YOR090C	PTC5	0.745429	3.90658
YJR066W	TOR1	0.902314	3.82173
YDR038C	ENA5	0.732158	3.8693
YPR186C	PZF1	0.960378	3.79528
YHR065C	RRP3	-0.772822	3.93527
YMR058W	FET3	0.578938	3.90259
YDR529C	QCR7	-0.950428	3.93246
YJL042W	MHP1	1.02785	3.84704
YPL211W	NIP7	-1.11567	3.93141
YER044C-A	MEI4	1.87438	3.58705
YKL192C	ACP1	-1.07363	3.8657
YGL053W	PRM8	0.855924	3.79788
YDL182W	LYS20	-0.849273	3.87041
YML031W	NDC1	1.07013	3.90419
YLR266C	PDR8	1.59523	3.65875
YKL138C-A	HSK3	-0.803488	3.91614
YMR056C	AAC1	1.71064	3.60881
YMR012W	CLU1	-0.513175	3.88879
YPR016C	TIF6	-0.639513	3.8536
YGR179C	OKP1	-1.02164	3.70022
YMR218C	TRS130	0.751301	3.78202
YPR026W	ATH1	1.90284	3.61356
YJL165C	HAL5	0.771885	3.8294
YLL061W	MMP1	0.764864	3.84384
YMR131C	RRB1	-0.737401	3.89078
YHR099W	TRA1	0.739067	3.86825
YBR173C	UMP1	-1.19735	3.90008
YNL011C	YNL011C	1.06298	3.69821
YMR119W	ASI1	0.867663	3.80017
YAR018C	KIN3	0.676124	3.83056
YLR077W	FMP25	1.388	3.81363
YER081W	SER3	0.769336	3.79102
YIR034C	LYS1	-0.732755	3.87653
YLR370C	ARC18	-1.08731	3.87129
YNL145W	MFA2	-1.23835	3.74514
YER136W	GDI1	-0.640345	3.86151
YDR462W	MRPL28	-1.3266	3.81496
YDR083W	RRP8	-0.694014	3.88559
YML018C	YML018C	0.805335	3.84633
YDR347W	MRP1	0.80451	3.87458
YLL024C	SSA2	-0.864623	3.68733
YDR050C	TPI1	-0.924521	3.66252
YKL142W	MRP8	-1.25476	3.88356
YLR001C	YLR001C	0.823614	3.69844
YGR150C	CCM1	1.19009	3.67563
YFR044C	DUG1	-0.668068	3.83765
YNL153C	GIM3	-0.905853	3.87542
YBL014C	RRN6	1.67768	3.70813
YLR244C	MAP1	-0.905255	3.83374
YOR355W	GDS1	1.41175	3.8786
YLR098C	CHA4	1.49141	3.6681
YBL030C	PET9	-0.783273	3.77907
YDL238C	GUD1	1.2681	3.62703
YDR258C	HSP78	-0.754842	3.83001
YOL133W	HRT1	-0.965572	3.87022
YIL165C	YIL165C	3.38651	3.55973
YJR160C	MPH3	1.69886	3.51905
YBR074W	YBR074W	1.05436	3.85326
YLR165C	PUS5	1.65608	3.60315
YOR224C	RPB8	-0.719701	3.82593
YDR335W	MSN5	0.59252	3.85179
YNR055C	HOL1	0.823817	3.81623
YER038C	KRE29	2.05324	3.6149
YNL002C	RLP7	-1.00678	3.83459
YGR005C	TFG2	-0.774717	3.83204
YOR335C	ALA1	-0.683016	3.78624
YHL031C	GOS1	-1.01823	3.81043
YDR497C	ITR1	0.692607	3.8419
YNL106C	INP52	0.91569	3.69599
YPR116W	RRG8	1.12734	3.63329
YNR075W	COS10	1.74117	3.59667
YBR244W	GPX2	-0.61411	3.83172
YDR023W	SES1	-0.776746	3.74272
YML048W	GSF2	0.635797	3.81806
YDR307W	YDR307W	0.920888	3.81584
YGL232W	TAN1	-0.728439	3.84013
YIL039W	TED1	0.551179	3.83567
YDR098C	GRX3	-0.915663	3.82513
YBR018C	GAL7	2.21401	3.49196
YML059C	NTE1	1.14638	3.75428
YGR059W	SPR3	2.10833	3.48326
YGL069C	YGL069C	3.00089	3.48432
YPR203W	YPR203W	2.18133	3.604
YPR063C	YPR063C	-1.01428	3.78806
YPR085C	ASA1	1.85997	3.57757
YOL025W	LAG2	1.0415	3.65827
YDR009W	GAL3	2.01025	3.49368
YER113C	TMN3	0.971078	3.71925
YFL032W	YFL032W	1.69227	3.7405
YOL082W	ATG19	1.02106	3.7221
YLL055W	YCT1	2.1599	3.47367
YHR122W	YHR122W	-0.816165	3.78908
YDL003W	MCD1	0.518661	3.8009
YOR009W	TIR4	1.9979	3.47795
YKR027W	BCH2	0.881141	3.71597
YBL002W	HTB2	-0.933462	3.67382
YNL016W	PUB1	-1.12556	3.74457
YDR368W	YPR1	-0.935551	3.79723
YHR152W	SPO12	-1.3402	3.79649
YPL273W	SAM4	-0.487074	3.79494
YDR119W	VBA4	0.555728	3.79402
YNL127W	FAR11	0.88083	3.63896
YJR046W	TAH11	0.918911	3.73402
YDR035W	ARO3	-0.670911	3.76604
YJR090C	GRR1	1.09273	3.6988
YBR280C	SAF1	0.9078	3.58996
YOR033C	EXO1	1.40193	3.62098
YDL078C	MDH3	-0.862681	3.78526
YKR012C	YKR012C	2.70965	3.42828
YGR223C	HSV2	1.15766	3.62894
YOR271C	FSF1	-0.940528	3.76687
YBR154C	RPB5	-0.983529	3.74551
YBR270C	BIT2	2.08023	3.45473
YKL164C	PIR1	-1.29471	3.68215
YJR089W	BIR1	0.818156	3.56785
YOR021C	YOR021C	-0.579333	3.72368
YDR315C	IPK1	1.32143	3.52892
YDR092W	UBC13	-0.89747	3.76567
YNL264C	PDR17	-0.740426	3.72524
YML086C	ALO1	-0.635133	3.76761
YNL076W	MKS1	1.00611	3.67502
YOL116W	MSN1	0.904715	3.6182
YER030W	CHZ1	-0.83193	3.72152
YOR321W	PMT3	0.610781	3.73485
YDL100C	GET3	-0.659797	3.69723
YJR140C	HIR3	0.683012	3.64051
YPL129W	TAF14	-0.885347	3.75323
YDR525W-A	SNA2	-0.640458	3.75211
YEL011W	GLC3	1.21659	3.55197
YIR038C	GTT1	-0.744299	3.70687
YPL150W	YPL150W	1.44864	3.59442
YOR092W	ECM3	0.749632	3.64508
YDR434W	GPI17	0.541931	3.71976
YCL030C	HIS4	-0.550585	3.71712
YHR129C	ARP1	1.17443	3.55356
YKL068W	NUP100	0.591898	3.69572
YLR223C	IFH1	0.670692	3.68271
YCR096C	HMRA2	1.59267	3.44417
YLR044C	PDC1	-0.912015	3.48987
YGL197W	MDS3	1.20127	3.64578
YKL198C	PTK1	1.17576	3.54874
YGR035C	YGR035C	-1.19356	3.71697
YHR174W	ENO2	-1.04718	3.47965
YBR293W	VBA2	1.58763	3.43501
YHR005C-A	TIM10	-0.597901	3.69495
YIR019C	MUC1	1.8911	3.37219
YEL047C	YEL047C	-0.733344	3.72528
YAL009W	SPO7	1.16154	3.66521
YNL001W	DOM34	-0.734433	3.71879
YNL257C	SIP3	0.915894	3.52893
YEL034W	HYP2	-1.07983	3.5017
YLL015W	BPT1	0.821404	3.64917
YDR304C	CPR5	-0.666473	3.66213
YBL011W	SCT1	1.0263	3.6436
YDR081C	PDC2	0.660192	3.63406
YKL130C	SHE2	-0.917151	3.69833
YJL109C	UTP10	0.485852	3.7136
YDR207C	UME6	0.863301	3.58404
YLL026W	HSP104	-0.501531	3.69079
YNR058W	BIO3	2.1296	3.37561
YNL071W	LAT1	-0.641215	3.66945
YIL156W	UBP7	1.34233	3.5369
YOR191W	ULS1	1.42826	3.57187
YNL154C	YCK2	-0.535033	3.70538
YLR430W	SEN1	0.963351	3.63988
YGR169C-A	YGR169C-A	-1.24163	3.70091
YKL032C	IXR1	-0.805875	3.65008
YLR084C	RAX2	0.765613	3.61552
YML126C	ERG13	-0.56249	3.6127
YBR049C	REB1	-0.695369	3.69327
YPL028W	ERG10	-0.72945	3.6222
YNR056C	BIO5	2.09369	3.33064
YOL094C	RFC4	-1.1789	3.63511
YGL037C	PNC1	-0.751974	3.67527
YIL071C	PCI8	1.27899	3.43121
YGL059W	PKP2	1.06104	3.43806
YER002W	NOP16	-0.989252	3.68539
YJL090C	DPB11	1.60788	3.46382
YIL007C	NAS2	-0.849496	3.56052
YHR146W	CRP1	-1.07108	3.67956
YKL152C	GPM1	-0.95763	3.4435
YLR262C-A	TMA7	-1.38222	3.65023
YLR403W	SFP1	0.669849	3.6396
YDR291W	HRQ1	1.19784	3.51782
YMR039C	SUB1	-0.969048	3.67428
YIL096C	YIL096C	-0.74146	3.57382
YIL027C	KRE27	-0.727199	3.6548
YOR344C	TYE7	-0.744031	3.66862
YBR067C	TIP1	-1.25704	3.61856
YDL236W	PHO13	-0.950436	3.65987
YMR182C	RGM1	1.42216	3.3664
YHL040C	ARN1	1.15241	3.5112
YAR062W	YAR062W	2.15274	3.30151
YDL133W	SRF1	1.38376	3.52136
YHL047C	ARN2	1.5401	3.46491
YER189W	YER189W	1.59464	3.3618
YMR072W	ABF2	-1.41217	3.64393
YGR001C	YGR001C	-1.14079	3.65595
YDR163W	CWC15	0.706197	3.63736
YPL020C	ULP1	1.20613	3.5687
YBR042C	CST26	0.670355	3.62783
YMR272C	SCS7	-0.596007	3.64827
YLR462W	YLR462W	2.06833	3.32356
YOL068C	HST1	1.07325	3.56109
YDL206W	YDL206W	2.00438	3.35215
YER172C	BRR2	0.652407	3.55589
YBR278W	DPB3	-1.59501	3.50813
YLR251W	SYM1	1.15149	3.37168
YAR035W	YAT1	1.64038	3.31471
YGL014W	PUF4	1.13155	3.63454
YIL147C	SLN1	1.11016	3.48808
YEL061C	CIN8	0.715501	3.53822
YBR059C	AKL1	0.571614	3.59726
YJL191W	RPS14B	-0.981916	3.5586
YIL085C	KTR7	0.813452	3.57932
YOL139C	CDC33	-1.02719	3.50684
YKL110C	KTI12	-0.542924	3.60108
YKL196C	YKT6	-0.572147	3.59883
YLR259C	HSP60	-0.744397	3.52518
YOL064C	MET22	-0.776163	3.62287
YBR269C	FMP21	-0.773633	3.60264
YPR143W	RRP15	-0.986899	3.62564
YKL054C	DEF1	-0.921234	3.60073
YGL123W	RPS2	-0.688637	3.4355
YDR004W	RAD57	1.00796	3.41138
YGR208W	SER2	-0.802447	3.62233
YER027C	GAL83	-0.928463	3.59587
YLR112W	YLR112W	2.12849	3.35168
YER060W-A	FCY22	0.731938	3.45142
YBR130C	SHE3	-0.538544	3.57751
YLR359W	ADE13	-0.592842	3.55369
YGR198W	YPP1	0.824303	3.546
YBR023C	CHS3	0.686336	3.57882
YER048W-A	ISD11	-1.06492	3.61278
YDR090C	YDR090C	0.729057	3.56122
YPL199C	YPL199C	-0.721042	3.60852
YHR066W	SSF1	-0.870587	3.60657
YGR279C	SCW4	-0.790343	3.50293
YDR523C	SPS1	1.88149	3.23724
YDL149W	ATG9	1.0797	3.30854
YOR364W	YOR364W	2.10441	3.28358
YJR036C	HUL4	2.08545	3.28731
YOR046C	DBP5	-0.841305	3.58987
YER115C	SPR6	1.60326	3.41619
YDR407C	TRS120	0.96104	3.53136
YJL103C	GSM1	2.18386	3.26846
YLR164W	YLR164W	1.73567	3.24528
YBR021W	FUR4	0.912075	3.38292
YMR243C	ZRC1	0.605905	3.56431
YBR014C	GRX7	0.676955	3.59471
YLR115W	CFT2	0.779635	3.51275
YER020W	GPA2	0.822498	3.54149
YPR067W	ISA2	1.19156	3.53948
YNL101W	AVT4	0.914906	3.44976
YNL209W	SSB2	-0.725223	3.40235
YDR261C	EXG2	1.54044	3.57906
YGL178W	MPT5	0.737393	3.4762
YFR011C	AIM13	-1.03593	3.53256
YLR127C	APC2	1.22463	3.35807
YOR286W	RDL2	-1.21884	3.57567
YBL041W	PRE7	-0.753463	3.55511
YOL102C	TPT1	-1.10383	3.53535
YGR149W	YGR149W	0.805487	3.41246
YDR125C	ECM18	1.93903	3.26622
YCR048W	ARE1	0.919809	3.53785
YIL126W	STH1	0.52735	3.57023
YEL007W	YEL007W	0.573283	3.55079
YDR253C	MET32	1.19037	3.30611
YGR121C	MEP1	1.0364	3.28677
YER143W	DDI1	-0.95063	3.53286
YNL217W	YNL217W	0.879568	3.55375
YPR065W	ROX1	-0.847519	3.52619
YDR430C	CYM1	0.657109	3.51606
YPL125W	KAP120	0.625518	3.5084
YNL261W	ORC5	0.563542	3.4876
YDR251W	PAM1	0.587347	3.51844
YDR055W	PST1	-0.699737	3.54614
YJR007W	SUI2	-0.615176	3.49371
YDR256C	CTA1	1.738	3.16806
YJR126C	VPS70	0.772333	3.46602
YIL154C	IMP2'	-0.835251	3.47296
YER040W	GLN3	1.04821	3.40228
YER112W	LSM4	-1.32197	3.53815
YBR264C	YPT10	1.09372	3.50873
YDR414C	ERD1	0.812556	3.42156
YML006C	GIS4	1.02185	3.42232
YLR028C	ADE16	-0.429949	3.53181
YLL054C	YLL054C	1.02744	3.25505
YJL209W	CBP1	1.37315	3.30601
YNR022C	MRPL50	-1.069	3.49275
YPR021C	AGC1	0.837645	3.32403
YDR466W	PKH3	1.04559	3.33637
YIL024C	YIL024C	2.53228	3.21164
YNR031C	SSK2	0.759727	3.41124
YMR262W	YMR262W	1.06626	3.37464
YLR234W	TOP3	1.18269	3.2835
YLR137W	RKM5	0.975605	3.31784
YKL195W	MIA40	0.88055	3.51218
YML062C	MFT1	-0.919971	3.44502
YGR238C	KEL2	1.56147	3.29996
YNL185C	MRPL19	-1.03503	3.48286
YKL096W	CWP1	-0.647751	3.48334
YPL255W	BBP1	0.891897	3.31789
YIL023C	YKE4	0.622231	3.44516
YIL152W	YIL152W	1.92246	3.32268
YEL027W	VMA3	-0.718112	3.31903
YDL145C	COP1	0.63246	3.46697
YCR091W	KIN82	1.46193	3.22692
YDR502C	SAM2	-0.697679	3.46134
YDL160C	DHH1	-0.867209	3.47799
YCL073C	GEX1	1.60215	3.11618
YFL021W	GAT1	1.00069	3.42561
YJR058C	APS2	0.955215	3.48449
YIL009W	FAA3	0.55331	3.48122
YOL034W	SMC5	0.905803	3.25785
YDR371W	CTS2	1.04664	3.34195
YKL044W	YKL044W	2.30015	3.31901
YGL134W	PCL10	1.63506	3.23691
YPL256C	CLN2	0.556262	3.47992
YAL014C	SYN8	0.656021	3.44171
YNL300W	TOS6	-1.45057	3.47811
YLR335W	NUP2	-0.635518	3.47842
YKL014C	URB1	0.508108	3.47098
YOR018W	ROD1	0.725386	3.32101
YDL128W	VCX1	0.530334	3.47674
YGR004W	PEX31	0.725293	3.40827
YOL127W	RPL25	-1.28038	3.26595
YPR182W	SMX3	-0.991093	3.47238
YPL134C	ODC1	0.785721	3.29527
YKL163W	PIR3	-1.20442	3.33245
YHR213W	YHR213W	2.38244	3.09165
YML049C	RSE1	0.739845	3.39173
YOR065W	CYT1	-0.787787	3.43171
YMR119W-A	YMR119W-A	1.4297	3.31477
YAL044W-A	YAL044W-A	-1.78164	3.43133
YML093W	UTP14	-0.631424	3.45872
YLR026C	SED5	-0.826681	3.45057
YDR391C	YDR391C	-0.929945	3.32362
YJR025C	BNA1	-0.990565	3.45447
YLR249W	YEF3	-0.766627	3.2531
YOL075C	YOL075C	1.03709	3.18529
YGR191W	HIP1	0.556619	3.45553
YAL038W	CDC19	-1.02785	3.19692
YOR303W	CPA1	0.540735	3.44336
YCR023C	YCR023C	0.934079	3.28644
YOR164C	GET4	-0.806728	3.44896
YJR123W	RPS5	-0.99708	3.23823
YPL050C	MNN9	0.814115	3.44956
YOR336W	KRE5	0.725252	3.33177
YOR084W	LPX1	2.69912	3.11166
YOR363C	PIP2	1.28661	3.19773
YER072W	VTC1	-0.84115	3.29195
YDR475C	JIP4	0.901567	3.2439
YGL031C	RPL24A	-0.917516	3.28525
YDL180W	YDL180W	0.876489	3.26106
YDL097C	RPN6	-0.60928	3.42748
YBR143C	SUP45	-0.752122	3.36485
YMR277W	FCP1	0.551831	3.3877
YKR039W	GAP1	1.14204	3.19091
YNR050C	LYS9	-0.662026	3.41032
YMR037C	MSN2	0.643732	3.37707
YJL197W	UBP12	0.688831	3.38038
YJR048W	CYC1	-1.89795	3.40892
YDR153C	ENT5	-0.620804	3.41228
YDR134C	YDR134C	-1.34895	3.39191
YPL259C	APM1	0.680845	3.40699
YMR295C	YMR295C	-1.04707	3.37824
YAL026C	DRS2	0.939709	3.36576
YER039C	HVG1	2.13692	3.03511
YJL190C	RPS22A	-1.12216	3.21939
YGL021W	ALK1	0.544217	3.37677
YPL155C	KIP2	0.648404	3.32391
YIL062C	ARC15	-1.41399	3.39742
YGL136C	MRM2	1.17505	3.18799
YJR138W	IML1	0.830105	3.23732
YEL017C-A	PMP2	-1.51133	3.3024
YLR464W	YLR464W	1.81875	3.14735
YDL020C	RPN4	0.661816	3.38942
YML076C	WAR1	1.52733	3.13033
YML058W	SML1	-1.10426	3.28543
YPL114W	YPL114W	2.62381	3.13819
YNL327W	EGT2	-0.464609	3.4013
YPR108W-A	YPR108W-A	1.65621	3.39602
YHR179W	OYE2	-0.775462	3.2887
YHR009C	TDA3	0.590151	3.39508
YJL046W	AIM22	0.845802	3.25569
YDL199C	YDL199C	1.22535	3.07385
YDR148C	KGD2	-0.923336	3.39051
YCL005W	LDB16	1.07604	3.26239
YCR093W	CDC39	0.478576	3.38491
YCR047C	BUD23	-0.593187	3.36723
YOL111C	MDY2	-1.67237	3.38788
YPR083W	MDM36	1.29671	3.17798
YOL027C	MDM38	0.469322	3.38287
YMR162C	DNF3	1.10457	3.22246
YER134C	YER134C	-0.924177	3.3729
YFR021W	ATG18	0.666325	3.29295
YOL077C	BRX1	-0.600765	3.34888
YPR003C	YPR003C	1.15529	3.17272
YOR285W	RDL1	-0.70125	3.35425
YGR271W	SLH1	0.60679	3.28643
YOR356W	CIR2	0.471777	3.35739
YHL013C	OTU2	-0.751869	3.35807
YGL117W	YGL117W	1.28393	3.11169
YMR133W	REC114	1.52134	2.98383
YMR173W-A	YMR173W-A	-1.2873	3.33263
YGL205W	POX1	1.49348	2.98548
YBL047C	EDE1	-0.431031	3.37248
YLR276C	DBP9	-0.71886	3.36857
YMR221C	YMR221C	0.532067	3.36759
YPL089C	RLM1	1.10778	3.21462
YOR204W	DED1	-0.923419	3.29385
YJR033C	RAV1	0.901465	3.25887
YPR187W	RPO26	-0.549793	3.30059
YBR284W	YBR284W	1.29808	3.00642
YKL081W	TEF4	-0.675048	3.20796
YGR237C	YGR237C	0.611476	3.266
YMR085W	YMR085W	2.61785	2.98682
YOR049C	RSB1	1.14422	3.04139
YOR168W	GLN4	-0.69857	3.32367
YPL146C	NOP53	-0.75197	3.3614
YPR089W	YPR089W	0.524147	3.3156
YPL019C	VTC3	-0.571743	3.31139
YMR287C	DSS1	0.911944	3.14328
YLR248W	RCK2	-0.583198	3.34875
YKR001C	VPS1	-0.615175	3.34348
YKL129C	MYO3	0.677021	3.30251
YJR040W	GEF1	0.773525	3.27259
YHR102W	KIC1	0.749443	3.23626
YDL135C	RDI1	-0.993262	3.3559
YKL212W	SAC1	-0.70907	3.35284
YBR196C	PGI1	-0.877442	3.18287
YGL216W	KIP3	0.976629	3.21893
YKR098C	UBP11	1.18825	3.04301
YMR173W	DDR48	-1.30896	3.30152
YER024W	YAT2	1.8516	3.01159
YOR192C	THI72	2.12294	3.00814
YML028W	TSA1	-0.831563	3.17094
YPR165W	RHO1	-0.610329	3.26335
YLR255C	YLR255C	2.96783	2.97404
YHR206W	SKN7	0.53624	3.28284
YNL151C	RPC31	-0.870356	3.33901
YLR149C	YLR149C	1.53397	2.99493
YOL165C	AAD15	2.38697	2.94847
YKL156W	RPS27A	-1.5839	3.22873
YMR232W	FUS2	1.93607	2.95566
YJL207C	LAA1	0.82868	3.26268
YBR085C-A	YBR085C-A	-0.715564	3.33204
YGR203W	YCH1	-1.73878	3.21148
YER130C	YER130C	0.616022	3.25222
YPL111W	CAR1	-0.719229	3.32045
YLR463C	YLR463C	2.43628	2.9525
YLR135W	SLX4	1.0089	3.06213
YDR026C	YDR026C	0.696521	3.19395
YCR030C	SYP1	-0.606703	3.29504
YHR144C	DCD1	-0.55556	3.24999
YPL032C	SVL3	0.544307	3.32402
YJL057C	IKS1	1.33894	3.06828
YPL232W	SSO1	-0.776373	3.32087
YIL044C	AGE2	-0.817929	3.30235
YPR149W	NCE102	-0.586211	3.23397
YDR309C	GIC2	-1.01493	3.29933
YBL028C	YBL028C	-0.943194	3.30284
YNL112W	DBP2	-0.604316	3.27941
YPL039W	YPL039W	1.63322	3.13063
YCR083W	TRX3	-0.893015	3.2718
YBL068W	PRS4	-0.691195	3.30372
YGL186C	TPN1	0.542808	3.3065
YLR437C	DIF1	-0.997063	3.28287
YER156C	YER156C	-1.09454	3.30437
YPR108W	RPN7	-0.841895	3.29887
YLR029C	RPL15A	-0.892044	3.12813
YKR005C	YKR005C	2.30893	2.94229
YOR149C	SMP3	0.982592	3.07715
YLR017W	MEU1	-0.652437	3.29566
YPR020W	ATP20	-1.19983	3.23298
YKR062W	TFA2	-1.09136	3.27137
YDL122W	UBP1	0.481667	3.29369
YLR338W	OPI9	1.73015	2.9012
YIL153W	RRD1	0.620216	3.23596
YIL041W	GVP36	-0.911515	3.2718
YNL195C	YNL195C	1.81044	2.94908
YGR166W	TRS65	0.891534	3.16444
YMR018W	YMR018W	1.81552	2.89195
YLR075W	RPL10	-0.81647	3.08176
YPL216W	YPL216W	1.25457	2.9902
YDL229W	SSB1	-0.760307	3.08533
YBL026W	LSM2	-1.4337	3.28064
YLR363W-A	YLR363W-A	-1.03708	3.27964
YNL099C	OCA1	-0.516121	3.27425
YKL160W	ELF1	-0.901379	3.25
YPR105C	COG4	0.812505	3.22468
YDL035C	GPR1	0.944028	3.11538
YML022W	APT1	-0.786852	3.26982
YGL255W	ZRT1	0.82583	3.18927
YMR189W	GCV2	0.433505	3.27303
YDR429C	TIF35	-0.923594	3.19662
YJL145W	SFH5	-0.686105	3.26971
YAR019C	CDC15	1.09985	3.026
YOL086C	ADH1	-1.13297	3.01981
YGL194C	HOS2	0.826393	3.20171
YJL140W	RPB4	-0.717999	3.26511
YGL006W	PMC1	0.715851	3.08069
YCR087C-A	YCR087C-A	-1.0018	3.26746
YIL028W	YIL028W	2.24285	2.8817
YNR061C	YNR061C	0.623863	3.26748
YOL117W	RRI2	0.887951	3.0265
YHR108W	GGA2	-0.89735	3.26598
YMR146C	TIF34	-0.785778	3.21054
YGR258C	RAD2	1.16735	3.08462
YCR068W	ATG15	0.853723	3.06519
YBR097W	VPS15	0.873416	3.06254
YGR105W	VMA21	-0.721089	3.17351
YLR450W	HMG2	0.686077	3.2009
YPL243W	SRP68	-0.713747	3.25295
YDL214C	PRR2	2.33428	2.86578
YKL042W	SPC42	-1.1115	3.15896
YGL026C	TRP5	-0.843466	3.2042
YGR288W	MAL13	1.35123	2.94395
YGL256W	ADH4	0.878486	3.09184
YMR171C	EAR1	0.891872	3.12546
YJR086W	STE18	-1.43012	3.23867
YLR410W	VIP1	-0.594295	3.2363
YDR212W	TCP1	-0.822165	3.21026
YMR154C	RIM13	1.02219	2.94519
YNL093W	YPT53	2.61739	2.86348
YMR158W	MRPS8	-1.33278	3.16892
YOR389W	YOR389W	1.09516	2.89539
YJL131C	AIM23	0.960341	3.04732
YPL133C	RDS2	1.25669	3.04871
YPL017C	IRC15	1.79059	2.86824
YNL295W	YNL295W	0.911274	3.05178
YDR129C	SAC6	-0.780068	3.2088
YKL005C	BYE1	0.664205	3.11837
YCR016W	YCR016W	-0.879177	3.22261
YBR110W	ALG1	0.741948	3.19524
YDR113C	PDS1	-0.614441	3.15228
YGR096W	TPC1	1.49152	2.95344
YGR029W	ERV1	-0.847129	3.17193
YKL048C	ELM1	1.02688	3.01424
YPL104W	MSD1	0.775053	2.9875
YOL112W	MSB4	1.08014	2.97234
YLR221C	RSA3	-1.04359	3.21619
YPL131W	RPL5	-0.75105	2.99437
YMR216C	SKY1	0.566105	3.16461
YPL162C	YPL162C	0.730135	3.08661
YJL143W	TIM17	-1.0108	3.20746
YBR273C	UBX7	-0.827687	3.18791
YOL151W	GRE2	-0.616843	3.20833
YLR008C	PAM18	-0.585836	3.21215
YDR172W	SUP35	0.587149	3.16084
YDL197C	ASF2	1.74694	3.00145
YFL039C	ACT1	-0.655215	3.01288
YNL247W	YNL247W	-0.495797	3.19556
YJL001W	PRE3	-0.714	3.17367
YLR041W	YLR041W	2.71083	2.81706
YBR043C	QDR3	1.32131	2.93307
YOR072W-B	YOR072W-B	2.85874	2.91497
YOL084W	PHM7	1.82766	2.80118
YKL193C	SDS22	-0.949952	3.18799
YNL054W	VAC7	0.565639	3.05004
YOL122C	SMF1	0.615572	3.12155
YOR246C	YOR246C	1.25579	3.18629
YBR107C	IML3	1.75049	2.89553
YHR162W	YHR162W	-0.553403	3.13747
YDR341C	YDR341C	-0.583409	3.12936
YGR089W	NNF2	0.778823	3.01296
YMR044W	IOC4	-0.585749	3.10682
YOL095C	HMI1	0.922877	2.91753
YMR077C	VPS20	-0.872325	3.06212
YOL019W	YOL019W	0.673007	3.09785
YOR294W	RRS1	-0.924616	3.16409
YGR162W	TIF4631	-0.655531	3.14232
YGL009C	LEU1	-0.603257	3.05869
YBL090W	MRP21	-0.896497	3.12813
YNL287W	SEC21	-0.42409	3.16113
YMR222C	FSH2	-1.38148	3.12499
YMR303C	ADH2	-1.1836	3.01002
YPL159C	PET20	-0.830152	3.05322
YDL120W	YFH1	-0.710253	3.16913
YNL066W	SUN4	-0.492834	3.13008
YMR229C	RRP5	-0.493304	3.16013
YMR069W	NAT4	1.12653	2.82299
YFL044C	OTU1	-0.558033	3.10259
YKR085C	MRPL20	-0.748052	3.13465
YKR060W	UTP30	-1.08745	3.09744
YER051W	JHD1	0.801	2.91185
YPL010W	RET3	-0.642853	3.12386
YNL339W-A	YNL339W-A	1.64233	2.75335
YDR158W	HOM2	-0.816392	3.06575
YJL157C	FAR1	0.589843	3.15163
YOR117W	RPT5	-0.517945	3.13023
YAL025C	MAK16	-0.637774	3.15065
YMR280C	CAT8	1.0995	2.78025
YJR038C	YJR038C	1.55606	2.74271
YFL038C	YPT1	-0.648256	3.04886
YBR087W	RFC5	-0.677088	3.1243
YFL030W	AGX1	2.2362	2.80628
YOR011W	AUS1	1.40376	2.84762
YGR148C	RPL24B	-0.879627	2.9952
YCR100C	YCR100C	2.67357	2.75735
YGL174W	BUD13	-1.28121	2.9252
YKR038C	KAE1	0.789493	3.13996
YMR053C	STB2	1.3347	2.7917
YHR007C	ERG11	0.565262	3.03664
YPL234C	VMA11	-0.458158	3.07517
YGL158W	RCK1	2.36842	2.74632
YEL055C	POL5	-0.384462	3.13449
YDR210W	YDR210W	-1.74319	3.13501
YOR132W	VPS17	-0.61169	3.07925
YLR318W	EST2	1.47369	2.78552
YOL164W	BDS1	1.77776	2.78652
YPR103W	PRE2	-0.719628	3.08026
YJL123C	MTC1	-0.897127	3.13225
YJL056C	ZAP1	1.19888	2.8749
YFL018C	LPD1	-0.546122	3.1104
YJR087W	YJR087W	1.56455	2.72157
YOL041C	NOP12	-0.694594	3.12751
YDR406W-A	YDR406W-A	1.42241	2.71682
YDR298C	ATP5	-1.12473	3.1235
YPL068C	YPL068C	0.709285	2.98792
YCR034W	FEN1	-0.934024	3.11655
YDL185W	VMA1	-0.587935	3.00313
YLR361C	DCR2	0.839387	2.98373
YKR047W	YKR047W	1.64951	2.71179
YKL210W	UBA1	-0.684634	3.07215
YDR459C	PFA5	1.60301	2.84892
YOR346W	REV1	0.764304	2.98887
YEL046C	GLY1	-0.717252	3.03312
YDR515W	SLF1	-0.957234	2.92792
YOR153W	PDR5	0.589631	3.01198
YGL023C	PIB2	0.780382	3.05904
YBL017C	PEP1	0.460418	3.09056
YIL156W-B	YIL156W-B	-1.34376	3.10549
YBR136W	MEC1	0.955625	2.86609
YKL085W	MDH1	-0.770376	3.10457
YIL116W	HIS5	-0.617759	3.10303
YGL242C	YGL242C	-0.850989	3.10014
YMR319C	FET4	0.581304	3.07773
YGR010W	NMA2	1.00055	3.03222
YGR022C	YGR022C	2.00734	2.6934
YAL022C	FUN26	0.529644	3.06606
YPL023C	MET12	0.512419	3.0766
YJL203W	PRP21	-0.817243	2.99364
YJR151C	DAN4	2.37403	2.70994
YDR365C	ESF1	0.615739	3.09124
YDL225W	SHS1	-0.611204	3.08455
YPR159W	KRE6	0.463262	3.09169
YER105C	NUP157	0.443575	3.07086
YOL045W	PSK2	0.672737	2.97701
YPL164C	MLH3	1.39104	2.7813
YNL188W	KAR1	1.11166	2.85723
YLR368W	MDM30	1.48972	2.84038
YBR101C	FES1	-0.766495	3.07989
YHL049C	YHL049C	1.94594	2.78815
YOR178C	GAC1	1.7837	2.67629
YIL168W	YIL168W	1.22803	2.77444
YGL101W	YGL101W	-1.1188	3.05843
YPR069C	SPE3	-0.94421	3.01963
YEL006W	YEA6	0.721514	3.02047
YPL201C	YIG1	1.68139	2.66983
YDR252W	BTT1	-1.08097	2.8924
YHR019C	DED81	-0.599212	2.97024
YDL085C-A	YDL085C-A	-1.16454	3.07399
YHR143W-A	RPC10	-0.647624	3.05491
YBR131W	CCZ1	0.791165	2.85142
YPR017C	DSS4	0.90358	3.03188
YIL123W	SIM1	-0.618426	3.00223
YLR413W	YLR413W	-0.502836	3.04365
YLR076C	YLR076C	1.454	2.65082
YOR150W	MRPL23	-0.721043	3.03891
YNL052W	COX5A	-1.36609	3.05244
YDL246C	SOR2	1.28794	2.66083
YLR226W	BUR2	-0.818554	2.85924
YOR022C	YOR022C	1.18124	2.82576
YKL083W	YKL083W	1.46077	2.63636
YLR240W	VPS34	0.565679	2.9085
YMR153W	NUP53	-0.702763	2.99114
YER053C	PIC2	0.722707	2.81219
YOL163W	YOL163W	2.12235	2.63401
YMR155W	YMR155W	1.33031	2.83877
YLR337C	VRP1	0.485738	2.98375
YGL120C	PRP43	-0.572562	3.03555
YMR258C	ROY1	0.583749	2.90629
YGL011C	SCL1	-0.447088	2.99748
YNL068C	FKH2	0.789758	2.91054
YBR267W	REI1	-0.600205	3.00998
YGR204W	ADE3	-0.559316	3.00966
YOR324C	FRT1	1.10786	2.87508
YHR018C	ARG4	-0.897293	3.03453
YJL185C	YJL185C	1.16557	2.76972
YEL031W	SPF1	0.409575	3.01424
YDR028C	REG1	0.573349	3.02429
YNL132W	KRE33	-0.414318	3.0297
YOR206W	NOC2	-0.67553	3.03116
YBR245C	ISW1	-0.423965	3.01545
YKL168C	KKQ8	0.730617	2.79115
YBL004W	UTP20	0.63947	3.01843
YHR049W	FSH1	-0.544908	3.01683
YDR366C	YDR366C	2.61739	2.64814
YLR031W	YLR031W	1.64457	2.61419
YOR220W	RCN2	-1.84957	2.90918
YAL005C	SSA1	-0.641461	2.83155
YDR436W	PPZ2	0.898724	2.78276
YML003W	YML003W	1.1816	2.76452
YKL103C	LAP4	-0.812552	2.9763
YLR373C	VID22	0.587675	2.93838
YML123C	PHO84	0.555466	2.85125
YDR285W	ZIP1	1.20677	2.66107
YDL132W	CDC53	-0.665195	2.9644
YDR103W	STE5	0.780681	2.92014
[truncated: 3,959 more rows]

[truncated: 11 more sheets: Supplementary Fig. 6_Nup57, Supplementary Fig. 6_Nic96, Supplementary Fig. 6_Sec13, Supplementary Fig. 6_Sec31, Supplementary Fig. 6_Nup53, Supplementary Fig. 6_Nup157, Supplementary Fig. 6_Nup170, Supplementary Fig. 8a, Fig.6c + Supplementary Fig. 8b, Primer_List_Homologous_Recom., Gene_String_Synthesis]
